# Supplementary material for: Projected losses of global mammal and bird ecological strategies
Source: Nat Commun. 2019 May 23;10:2279. doi: 10.1038/s41467-019-10284-z (PMC6533255; doi:10.1038/s41467-019-10284-z)
Supplement: Supplementary file 4 — Source Data [file 41467_2019_10284_MOESM4_ESM.xlsx]

## Sheet: fig_1
Figure 1
	binomial	Comp.1_mean	Comp.2_mean
	Abditomys latidens	-0.20919	2.14033
	Abeillia abeillei	-0.911362	-0.0246609
	Abeomelomys sevia	-0.0955697	1.51401
	Abrawayaomys ruschii	-1.26091	2.14179
	Abrocoma bennettii	-0.0651873	2.20595
	Abrocoma boliviensis	0.192668	1.67094
	Abrocoma budini	0.430635	1.6362
	Abrocoma cinerea	0.410951	1.65863
	Abrocoma famatina	0.0599313	1.89696
	Abrocoma shistacea	0.430635	1.6362
	Abrocoma uspallata	0.591903	1.32812
	Abrocoma vaccarum	0.323604	1.93573
	Abroscopus albogularis	-1.7763	-0.610794
	Abroscopus schisticeps	-1.98828	-0.264406
	Abroscopus superciliaris	-1.55815	-0.643087
	Abrothrix andinus	-1.45676	1.35456
	Abrothrix hershkovitzi	-1.42926	1.41461
	Abrothrix illuteus	-1.27411	1.69036
	Abrothrix jelskii	-1.11186	0.809502
	Abrothrix lanosus	-1.42353	1.37573
	Abrothrix longipilis	-1.20362	0.904833
	Abrothrix markhami	-1.67457	1.5216
	Abrothrix olivaceus	-1.63848	1.28449
	Abrothrix sanborni	-1.60133	1.66258
	Aburria aburri	1.50282	1.15068
	Acanthagenys rufogularis	0.549276	-0.975524
	Acanthidops bairdi	-0.800193	-0.159349
	Acanthisitta chloris	-1.48215	-0.803112
	Acanthiza apicalis	-0.321969	-1.88358
	Acanthiza chrysorrhoa	-0.42265	-1.88671
	Acanthiza ewingii	-0.719743	-1.42147
	Acanthiza inornata	-0.859065	-1.44693
	Acanthiza iredalei	-0.84911	-0.932177
	Acanthiza katherina	-0.842829	-1.09251
	Acanthiza lineata	-0.3888	-1.70593
	Acanthiza murina	-0.829073	-0.816256
	Acanthiza nana	-0.498107	-1.885
	Acanthiza pusilla	-0.231452	-2.01621
	Acanthiza reguloides	-0.816773	-1.31049
	Acanthiza robustirostris	-0.913948	-1.27133
	Acanthiza uropygialis	-0.622129	-1.43248
	Acanthorhynchus superciliosus	0.102969	-1.26938
	Acanthorhynchus tenuirostris	-0.14563	-1.72422
	Acanthornis magna	-1.03036	-0.850514
	Accipiter albogularis	1.17549	-0.147241
	Accipiter badius	0.877592	-0.692644
	Accipiter bicolor	1.19161	0.0898372
	Accipiter brachyurus	0.5129	0.587552
	Accipiter brevipes	0.691365	-1.14682
	Accipiter butleri	0.959473	0.531023
	Accipiter castanilius	0.825784	0.399408
	Accipiter cirrocephalus	1.08391	-0.816738
	Accipiter collaris	1.11985	0.699521
	Accipiter cooperii	1.16979	-0.166515
	Accipiter erythrauchen	1.07506	0.0720645
	Accipiter erythropus	0.642997	-0.684676
	Accipiter fasciatus	1.21698	-0.666939
	Accipiter francesiae	0.535154	-1.28669
	Accipiter gentilis	1.33193	0.337567
	Accipiter griseiceps	0.922669	-0.284272
	Accipiter gularis	1.02267	-0.990081
	Accipiter gundlachi	1.29281	0.151676
	Accipiter haplochrous	0.819553	-0.647988
	Accipiter henicogrammus	0.819359	-0.0573533
	Accipiter henstii	1.82987	-0.0203493
	Accipiter hiogaster	1.04041	0.085136
	Accipiter imitator	0.681338	-0.328204
	Accipiter luteoschistaceus	0.267236	-0.379586
	Accipiter madagascariensis	0.782166	-0.310084
	Accipiter melanochlamys	1.06315	0.0330054
	Accipiter melanoleucus	1.41943	-0.0412566
	Accipiter meyerianus	1.25031	0.675672
	Accipiter minullus	0.909322	-0.97551
	Accipiter nanus	0.71612	-0.632091
	Accipiter nisus	1.12967	-0.795467
	Accipiter novaehollandiae	0.933107	-0.233769
	Accipiter ovampensis	0.974567	0.0621975
	Accipiter poliocephalus	1.45377	-0.516607
	Accipiter poliogaster	1.53413	0.90125
	Accipiter princeps	1.10428	-0.653152
	Accipiter rhodogaster	0.864086	-0.357921
	Accipiter rufitorques	0.904555	-0.30633
	Accipiter rufiventris	1.02153	-0.435449
	Accipiter soloensis	0.854037	-0.423248
	Accipiter striatus	0.962907	-0.689359
	Accipiter superciliosus	0.838746	0.154117
	Accipiter sylvestris	0.904479	-0.0844268
	Accipiter tachiro	1.31823	-0.440974
	Accipiter toussenelii	1.24962	-0.471476
	Accipiter trinotatus	0.594294	0.0298817
	Accipiter trivirgatus	1.16543	-0.404661
	Accipiter virgatus	0.607781	-0.484699
	Acerodon celebensis	1.46123	0.956251
	Acerodon humilis	1.35578	1.30525
	Acerodon jubatus	2.59238	0.53875
	Acerodon leucotis	1.26499	1.3715
	Acerodon mackloti	1.63078	0.908447
	Aceros nipalensis	3.26199	0.328821
	Achaetops pycnopygius	-0.842189	-0.395421
	Acinonyx jubatus	2.65011	0.677538
	Acomys airensis	-0.57865	1.02411
	Acomys cahirinus	-0.586014	1.57743
	Acomys cilicicus	-0.990753	2.16256
	Acomys cineraceus	-0.653181	0.990978
	Acomys dimidiatus	-0.412707	0.754571
	Acomys ignitus	-0.882833	1.71713
	Acomys johannis	-0.683228	1.39999
	Acomys kempi	-0.91054	1.70481
	Acomys louisae	-1.01688	1.56881
	Acomys minous	-0.578056	1.85262
	Acomys mullah	-0.681251	1.80675
	Acomys nesiotes	-0.865296	2.07204
	Acomys percivali	-0.986865	1.58237
	Acomys russatus	-0.999564	1.63282
	Acomys seurati	-0.811655	1.60924
	Acomys spinosissimus	-0.90975	1.76576
	Acomys subspinosus	-1.00891	1.76029
	Acomys wilsoni	-0.827894	1.42576
	Aconaemys fuscus	0.318663	1.81326
	Aconaemys porteri	0.275564	1.7941
	Aconaemys sagei	0.754829	1.45469
	Acridotheres albocinctus	-0.287376	0.383123
	Acridotheres cinereus	-0.67891	0.0645904
	Acridotheres cristatellus	-0.197533	-0.105769
	Acridotheres fuscus	-0.316357	0.465278
	Acridotheres ginginianus	-0.297566	-0.090001
	Acridotheres grandis	-0.435045	0.029044
	Acridotheres tristis	-0.118901	-0.372469
	Acrobates pygmaeus	-1.45561	-0.16804
	Acrobatornis fonsecai	-1.03471	-0.712369
	Acrocephalus aedon	-0.795119	-0.942935
	Acrocephalus aequinoctialis	-1.0194	-0.266199
	Acrocephalus agricola	-1.27884	-1.02163
	Acrocephalus arundinaceus	-0.484211	-1.45234
	Acrocephalus atyphus	-0.699905	-0.651955
	Acrocephalus australis	-0.91908	-1.1046
	Acrocephalus bistrigiceps	-1.36729	-1.0053
	Acrocephalus brevipennis	-0.439018	-1.60828
	Acrocephalus caffer	-0.634135	-0.731694
	Acrocephalus concinens	-1.16588	-1.13564
	Acrocephalus dumetorum	-0.941208	-1.35987
	Acrocephalus familiaris	-0.98465	-0.281917
	Acrocephalus gracilirostris	-0.692744	-1.42291
	Acrocephalus griseldis	-0.473801	-1.63144
	Acrocephalus kerearako	-0.753975	-1.05132
	Acrocephalus melanopogon	-1.25957	-0.480823
	Acrocephalus mendanae	-0.578384	-0.355032
	Acrocephalus newtoni	-0.914008	-0.899857
	Acrocephalus orinus	-0.823535	-0.650379
	Acrocephalus paludicola	-1.43589	-0.540258
	Acrocephalus palustris	-0.736985	-1.53525
	Acrocephalus rehsei	-0.604217	-1.08798
	Acrocephalus rimatarae	-0.647608	-0.950723
	Acrocephalus rodericanus	-0.830541	-1.06978
	Acrocephalus rufescens	-0.778561	-0.677704
	Acrocephalus schoenobaenus	-1.13918	-0.755491
	Acrocephalus scirpaceus	-0.792174	-0.869142
	Acrocephalus sechellensis	-0.361792	-0.907826
	Acrocephalus sorghophilus	-1.00887	-0.19983
	Acrocephalus stentoreus	-0.688502	-1.22682
	Acrocephalus syrinx	-0.704339	-0.871724
	Acrocephalus taiti	-0.344949	-0.408762
	Acrocephalus tangorum	-1.24591	-0.945893
	Acrocephalus vaughani	-0.756965	-0.875513
	Acropternis orthonyx	-0.582188	0.308794
	Acryllium vulturinum	0.49071	1.85487
	Actenoides bougainvillei	0.417303	-0.408678
	Actenoides capucinus	0.471963	0.53967
	Actenoides concretus	-0.0134008	-0.611378
	Actenoides excelsus	0.405065	-0.182461
	Actenoides hombroni	0.329793	-0.749549
	Actenoides lindsayi	0.102963	-0.531164
	Actenoides monachus	0.00651494	-0.485497
	Actenoides princeps	0.229221	-0.84915
	Actenoides regalis	0.599347	-0.127435
	Actinodura egertoni	-0.153401	-0.367022
	Actinodura morrisoniana	-0.372974	-0.963711
	Actinodura nipalensis	-0.0174261	-0.56972
	Actinodura ramsayi	-0.257179	-0.623447
	Actinodura sodangorum	-0.144911	-0.660708
	Actinodura souliei	-0.291751	-1.10397
	Actinodura waldeni	0.155229	-0.0405638
	Actitis hypoleucos	0.484463	-2.04466
	Actitis macularius	-0.113546	-1.84978
	Actophilornis africanus	0.371224	-1.49852
	Actophilornis albinucha	0.253893	-0.518381
	Addax nasomaculatus	3.81623	1.36481
	Adelomyia melanogenys	-0.865955	0.342636
	Aechmophorus clarkii	1.28031	0.762932
	Aechmophorus occidentalis	1.29363	0.768853
	Aegialomys galapagoensis	-0.94503	1.64313
	Aegialomys xanthaeolus	-0.804994	1.35461
	Aegithalos caudatus	-1.31157	-0.850151
	Aegithalos concinnus	-1.03549	-1.09246
	Aegithalos fuliginosus	-0.966138	-0.124828
	Aegithalos iouschistos	-1.19378	-0.537268
	Aegithalos leucogenys	-1.72099	-0.719383
	Aegithalos niveogularis	-1.37411	-0.290143
	Aegithina lafresnayei	-1.14725	-0.49182
	Aegithina nigrolutea	-0.890308	-0.870525
	Aegithina tiphia	-0.59986	-1.80284
	Aegithina viridissima	-0.736461	-0.921274
	Aegolius acadicus	-0.0107988	-0.109795
	Aegolius funereus	-0.0271066	0.0255214
	Aegolius harrisii	0.352493	-1.13829
	Aegolius ridgwayi	-0.389334	0.715223
	Aegotheles affinis	-0.0885594	-0.145277
	Aegotheles albertisi	-0.254772	-1.06741
	Aegotheles archboldi	-0.545165	-0.543251
	Aegotheles bennettii	-0.35201	-0.479977
	Aegotheles crinifrons	-0.0635316	-0.741303
	Aegotheles cristatus	-0.462309	-0.883166
	Aegotheles insignis	-0.172171	-0.456713
	Aegotheles savesi	-0.221113	-0.748198
	Aegotheles tatei	-0.298577	-0.524429
	Aegotheles wallacii	-0.247892	-0.792215
	Aegypius monachus	3.69562	-0.410875
	Aepeomys lugens	-1.27316	1.57412
	Aepeomys reigi	-1.22354	1.5395
	Aepyceros melampus	3.68252	1.24552
	Aepypodius arfakianus	0.984493	1.77008
	Aepypodius bruijnii	2.02749	0.253852
	Aepyprymnus rufescens	2.01786	1.34528
	Aeretes melanopterus	0.527409	1.92758
	Aerodramus bartschi	-0.596117	-0.920067
	Aerodramus brevirostris	-0.324141	-0.881758
	Aerodramus elaphrus	-0.0475623	-1.32722
	Aerodramus francicus	-0.23444	-1.11793
	Aerodramus fuciphagus	-0.0954934	-1.40053
	Aerodramus hirundinaceus	-0.097157	-1.12214
	Aerodramus infuscatus	-0.715519	-0.625252
	Aerodramus inquietus	-0.57148	-0.608851
	Aerodramus leucophaeus	-0.463403	-0.686265
	Aerodramus maximus	0.257126	-0.630793
	Aerodramus mearnsi	-0.42595	-0.787308
	Aerodramus nuditarsus	-0.761349	-0.191409
	Aerodramus orientalis	-0.722459	-0.0649766
	Aerodramus papuensis	-0.276446	-0.515535
	Aerodramus pelewensis	-0.0261539	-1.04854
	Aerodramus salangana	-0.476285	-0.732152
	Aerodramus sawtelli	-0.394099	-0.829811
	Aerodramus spodiopygius	-0.248962	-0.834794
	Aerodramus terraereginae	0.0616043	-1.22347
	Aerodramus unicolor	-0.368574	-0.940996
	Aerodramus vanikorensis	-0.116886	-0.966597
	Aerodramus vulcanorum	-0.408942	-0.290242
	Aerodramus whiteheadi	-0.516374	-0.152205
	Aeromys tephromelas	1.94004	1.4516
	Aeromys thomasi	1.62749	1.47433
	Aeronautes andecolus	-0.684312	-0.665066
	Aeronautes montivagus	-0.510279	-1.10852
	Aeronautes saxatalis	-0.578812	-1.19128
	Aethalops aequalis	0.438088	0.285856
	Aethalops alecto	0.248769	0.837905
	Aethia cristatella	1.90007	-2.71938
	Aethia psittacula	1.72238	-2.50844
	Aethia pusilla	1.23626	-2.63932
	Aethia pygmaea	1.43489	-2.66398
	Aethomys bocagei	-0.527261	2.02677
	Aethomys chrysophilus	-0.297661	1.53223
	Aethomys granti	-0.988878	1.94504
	Aethomys hindei	-0.227876	1.96484
	Aethomys ineptus	-0.337575	2.11292
	Aethomys kaiseri	-0.331663	1.83706
	Aethomys namaquensis	-0.443427	0.871175
	Aethomys nyikae	-0.783315	2.5971
	Aethomys silindensis	-0.54656	2.2604
	Aethomys stannarius	-0.462128	2.03682
	Aethomys thomasi	-0.62376	2.53403
	Aethopyga bella	-0.934145	-1.07609
	Aethopyga boltoni	-1.01807	-0.520112
	Aethopyga christinae	-1.02434	0.626947
	Aethopyga duyvenbodei	-1.02598	-0.74402
	Aethopyga eximia	-0.98832	-0.764426
	Aethopyga flagrans	-1.10256	-0.263104
	Aethopyga gouldiae	-1.04107	-1.03729
	Aethopyga ignicauda	-0.925879	-0.522811
	Aethopyga linaraborae	-1.09547	-0.232394
	Aethopyga mystacalis	-1.06822	-0.548581
	Aethopyga nipalensis	-0.594957	-1.46643
	Aethopyga primigenia	-1.16339	-0.219489
	Aethopyga pulcherrima	-0.809709	-0.869819
	Aethopyga saturata	-0.877644	-0.838885
	Aethopyga shelleyi	-0.934145	-1.07609
	Aethopyga siparaja	-0.641696	-1.32274
	Afropavo congensis	0.89091	0.510254
	Afrotis afra	2.13542	-0.485906
	Afrotis afraoides	2.02031	-0.759648
	Agamia agami	1.36732	0.13444
	Agapornis canus	0.272945	0.491051
	Agapornis fischeri	-0.0369915	1.06141
	Agapornis lilianae	0.0781366	1.16062
	Agapornis nigrigenis	0.00465139	1.04787
	Agapornis personatus	-0.307163	1.40102
	Agapornis pullarius	0.130686	0.832264
	Agapornis roseicollis	0.123682	1.18276
	Agapornis swindernianus	0.203005	0.637869
	Agapornis taranta	0.212983	0.986886
	Agelaioides badius	-0.244495	-0.775059
	Agelaius assimilis	0.380046	0.567266
	Agelaius humeralis	0.318921	0.371595
	Agelaius phoeniceus	0.00918045	-0.346974
	Agelaius tricolor	-0.207059	-0.324821
	Agelaius xanthomus	0.0101899	-0.599751
	Agelastes meleagrides	-0.55106	0.53337
	Agelastes niger	-0.0121883	0.807476
	Agelasticus cyanopus	-0.502867	0.446849
	Agelasticus thilius	-0.31974	-0.431042
	Agelasticus xanthophthalmus	-0.555123	-0.397998
	Aglaeactis aliciae	-0.668984	0.40787
	Aglaeactis castelnaudii	-0.514554	0.0389815
	Aglaeactis cupripennis	-0.581817	0.121845
	Aglaeactis pamela	-0.568556	0.00525665
	Aglaiocercus berlepschi	-0.793013	0.108315
	Aglaiocercus coelestis	-0.555118	0.00650455
	Aglaiocercus kingii	-0.420702	-0.350794
	Agriornis albicauda	-0.5651	-0.428876
	Agriornis lividus	-0.404669	0.130728
	Agriornis micropterus	-0.373183	-0.577012
	Agriornis montanus	0.0665944	-0.503714
	Agriornis murinus	-0.663879	-0.43031
	Ailuroedus buccoides	1.21332	-0.119163
	Ailuroedus crassirostris	1.51168	0.189444
	Ailuroedus melanotis	1.4272	0.408302
	Ailuropoda melanoleuca	4.23911	1.27424
	Ailurops melanotis	2.33754	1.87197
	Ailurops ursinus	2.6728	1.18302
	Ailurus fulgens	2.60342	1.35663
	Aimophila notosticta	-0.837206	-0.00225459
	Aimophila rufescens	-0.449452	-0.470427
	Aimophila ruficeps	-0.920651	-0.0776455
	Aix galericulata	0.660234	0.904954
	Aix sponsa	0.878063	1.49748
	Akodon aerosus	-1.62823	0.329791
	Akodon affinis	-1.88221	0.507889
	Akodon albiventer	-1.73142	0.259407
	Akodon aliquantulus	-1.98334	1.0191
	Akodon azarae	-2.00026	0.579866
	Akodon bogotensis	-2.10161	0.349056
	Akodon boliviensis	-1.97904	0.598764
	Akodon budini	-1.8486	0.737582
	Akodon cursor	-1.71997	0.793183
	Akodon dayi	-1.78482	0.764356
	Akodon dolores	-1.80835	0.923667
	Akodon fumeus	-1.82635	0.276562
	Akodon iniscatus	-1.79344	0.179637
	Akodon juninensis	-1.62748	0.330792
	Akodon kofordi	-1.75517	0.318204
	Akodon latebricola	-1.76875	0.578387
	Akodon leucolimnaeus	-1.97424	1.02315
	Akodon lindberghi	-1.91632	0.777034
	Akodon lutescens	-1.74703	-0.193639
	Akodon mimus	-1.77566	0.113163
	Akodon molinae	-1.6405	0.139814
	Akodon mollis	-1.62675	-0.0237509
	Akodon montensis	-1.57405	0.637188
	Akodon mystax	-1.64901	0.619153
	Akodon neocenus	-1.58278	0.507064
	Akodon oenos	-1.59429	0.628192
	Akodon orophilus	-1.62715	0.0584598
	Akodon paranaensis	-1.58425	0.604799
	Akodon pervalens	-1.59429	0.628192
	Akodon philipmyersi	-1.63135	1.32095
	Akodon reigi	-1.76817	0.947459
	Akodon sanctipaulensis	-1.78779	0.472449
	Akodon serrensis	-2.02981	0.860985
	Akodon siberiae	-1.86644	0.828377
	Akodon simulator	-1.49185	0.281144
	Akodon spegazzinii	-1.82713	0.348848
	Akodon subfuscus	-1.8078	0.357442
	Akodon surdus	-1.80701	0.838864
	Akodon sylvanus	-1.60941	0.495228
	Akodon toba	-1.64009	0.828698
	Akodon torques	-1.51477	0.123172
	Akodon varius	-1.60126	0.498848
	Alaemon alaudipes	-0.575846	-0.336633
	Alaemon hamertoni	-0.784039	-0.271812
	Alauda arvensis	0.202373	-1.09002
	Alauda gulgula	-0.249679	-0.983146
	Alauda japonica	-0.280704	0.0165288
	Alauda razae	-0.207398	-0.408805
	Alca torda	2.97598	-2.02729
	Alcedo atthis	-0.362719	-1.35303
	Alcedo coerulescens	-0.500142	-1.35897
	Alcedo euryzona	-0.302798	-0.3549
	Alcedo hercules	-0.258875	0.282096
	Alcedo meninting	-0.522534	-0.921026
	Alcedo peninsulae	-0.235267	-0.225265
	Alcedo quadribrachys	0.00735165	-1.56608
	Alcedo semitorquata	-0.0360128	-1.13703
	Alcelaphus buselaphus	4.41355	0.578167
	Alces alces	4.54853	1.18224
	Alces americanus	4.6805	1.21794
	Alcippe brunnea	-0.918505	-0.461102
	Alcippe brunneicauda	-0.984438	-0.528883
	Alcippe castaneceps	-1.00914	-0.991977
	Alcippe chrysotis	-0.94999	-0.0726858
	Alcippe cinerea	-1.04282	-1.04733
	Alcippe cinereiceps	-1.07466	-0.981321
	Alcippe danisi	-1.03156	-0.697281
	Alcippe dubia	-0.988969	-0.600017
	Alcippe formosana	-1.10182	-1.04338
	Alcippe grotei	-1.13945	-0.632557
	Alcippe klossi	-1.04041	-1.01009
	Alcippe ludlowi	-1.13333	-0.885691
	Alcippe manipurensis	-1.10308	-0.960952
	Alcippe morrisonia	-0.889315	-0.174228
	Alcippe nipalensis	-0.825959	0.0349253
	Alcippe peracensis	-1.2537	-0.338004
	Alcippe poioicephala	-0.73967	-1.11584
	Alcippe pyrrhoptera	-1.23297	-0.610415
	Alcippe ruficapilla	-1.09516	-0.568372
	Alcippe rufogularis	-1.05434	-0.935188
	Alcippe striaticollis	-1.10211	-0.32364
	Alcippe variegaticeps	-1.08836	-0.829936
	Alcippe vinipectus	-1.01019	-0.685717
	Aleadryas rufinucha	0.106086	-0.904864
	Alectoris barbara	0.00626605	1.75864
	Alectoris chukar	-0.205772	1.84324
	Alectoris graeca	-0.26558	1.59762
	Alectoris magna	-0.0516982	2.09766
	Alectoris melanocephala	0.349326	0.900965
	Alectoris philbyi	0.107641	1.18055
	Alectoris rufa	0.127091	1.58466
	Alectroenas madagascariensis	1.81162	-0.0112649
	Alectroenas pulcherrimus	0.758173	0.220625
	Alectroenas sganzini	1.2412	0.571889
	Alectrurus risora	-0.921938	-0.893308
	Alectrurus tricolor	-1.05403	-0.817694
	Alectura lathami	1.57683	0.950126
	Alethe castanea	-0.380737	0.131414
	Alethe choloensis	0.121852	-1.43978
	Alethe diademata	-0.256069	-0.687131
	Alethe fuelleborni	0.13773	-1.41239
	Alethe poliocephala	0.00959687	-1.48258
	Alethe poliophrys	-0.0551781	-1.31047
	Alionycteris paucidentata	0.249227	0.861568
	Alipiopsitta xanthops	1.12734	1.21008
	Alisterus amboinensis	1.67669	0.788513
	Alisterus chloropterus	1.24245	0.96384
	Alisterus scapularis	1.66323	0.200843
	Allactaga balikunica	-0.696751	1.58886
	Allactaga bullata	-0.704006	1.58564
	Allactaga elater	-1.16813	1.75603
	Allactaga euphratica	-0.800037	1.99005
	Allactaga firouzi	-0.953797	1.8135
	Allactaga hotsoni	-0.923044	1.37483
	Allactaga major	-0.465649	1.92786
	Allactaga severtzovi	-0.726254	1.73871
	Allactaga sibirica	-1.27096	0.792543
	Allactaga tetradactyla	-1.1646	1.71281
	Allactaga vinogradovi	-1.27274	2.05881
	Allactaga williamsi	-1.1368	2.1881
	Allactodipus bobrinskii	-1.16222	2.06644
	Alle alle	2.25041	-3.09634
	Allenopithecus nigroviridis	2.73576	-0.239786
	Allocebus trichotis	1.35334	0.981099
	Allocricetulus curtatus	-1.47809	2.17511
	Allocricetulus eversmanni	-0.554748	1.21733
	Alopecoenas beccarii	0.384062	-0.1116
	Alopecoenas canifrons	0.407298	0.171095
	Alopecoenas erythropterus	0.719332	-0.382468
	Alopecoenas hoedtii	0.542032	0.0544355
	Alopecoenas jobiensis	0.610281	-0.92194
	Alopecoenas johannae	0.770741	0.125424
	Alopecoenas kubaryi	0.911042	-0.600067
	Alopecoenas rubescens	0.265933	-0.315548
	Alopecoenas sanctaecrucis	0.577173	0.169914
	Alopecoenas stairi	0.634657	0.697599
	Alopecoenas xanthonurus	0.496443	-0.534664
	Alophoixus affinis	-0.635508	0.397371
	Alophoixus bres	-0.448454	-0.135139
	Alophoixus finschii	-0.849111	0.116126
	Alophoixus flaveolus	-0.464124	0.65741
	Alophoixus ochraceus	-0.887833	-0.399426
	Alophoixus pallidus	-0.406415	0.937326
	Alophoixus phaeocephalus	-0.560419	0.0396255
	Alopochelidon fucata	-1.10281	-1.23747
	Alopochen aegyptiaca	1.32368	1.15603
	Alouatta arctoidea	3.32477	1.02165
	Alouatta belzebul	3.60802	0.829829
	Alouatta caraya	3.48922	0.739185
	Alouatta discolor	3.26504	0.795929
	Alouatta guariba	3.54667	0.547934
	Alouatta juara	3.19439	0.459108
	Alouatta macconnelli	3.45789	0.79897
	Alouatta nigerrima	3.4537	0.944355
	Alouatta palliata	3.48968	0.798809
	Alouatta pigra	3.54007	0.7952
	Alouatta puruensis	3.13744	0.296088
	Alouatta sara	3.39234	0.994369
	Alouatta ululata	3.37657	1.15883
	Alticola albicaudus	-1.02296	1.99413
	Alticola argentatus	-1.11794	1.86931
	Alticola barakshin	-1.0051	1.99803
	Alticola lemminus	-0.985883	2.20451
	Alticola macrotis	-1.09774	2.24168
	Alticola montosa	-1.27213	2.11838
	Alticola olchonensis	-1.31596	2.38486
	Alticola roylei	-1.20916	1.9172
	Alticola semicanus	-1.27213	2.11838
	Alticola stoliczkanus	-1.4572	1.85051
	Alticola strelzowi	-1.52271	2.60046
	Alticola tuvinicus	-1.0324	2.23444
	Amadina erythrocephala	-0.984938	-0.447543
	Amadina fasciata	-1.09225	0.700769
	Amalocichla incerta	0.0630123	-1.1124
	Amalocichla sclateriana	-0.569577	-0.497879
	Amandava amandava	-1.1355	0.118408
	Amandava formosa	-1.1464	-0.268346
	Amandava subflava	-1.12431	0.442694
	Amaurocichla bocagei	-1.32899	-0.902392
	Amaurolimnas concolor	-0.430402	0.0324299
	Amaurornis cinerea	0.253441	-0.782768
	Amaurornis isabellina	-0.218708	0.429697
	Amaurornis magnirostris	-0.290634	0.625568
	Amaurornis marginalis	0.187017	-0.525544
	Amaurornis moluccana	0.0377464	-0.287377
	Amaurornis olivacea	-0.215187	0.680299
	Amaurornis phoenicurus	0.0337568	-0.36886
	Amaurospiza carrizalensis	-0.733053	0.314662
	Amaurospiza concolor	-0.371131	-0.0266899
	Amaurospiza moesta	-0.632144	0.923416
	Amazilia amabilis	-0.613939	-0.383716
	Amazilia amazilia	-0.577435	-0.814262
	Amazilia bartletti	-1.263	-1.16251
	Amazilia beryllina	-0.609486	-0.675429
	Amazilia boucardi	-0.963904	0.199034
	Amazilia brevirostris	-0.623114	-0.681487
	Amazilia candida	-0.852716	-0.242423
	Amazilia castaneiventris	-0.840243	-0.0123374
	Amazilia chionogaster	-0.476338	-0.913095
	Amazilia cupreicauda	-1.12755	-1.15473
	Amazilia cyanifrons	-0.636841	-0.523123
	Amazilia cyanocephala	-0.622825	-0.516892
	Amazilia cyanura	-0.799731	-0.606128
	Amazilia decora	-0.67395	-0.539621
	Amazilia edward	-0.4124	-1.15
	Amazilia fimbriata	-0.535841	-0.795771
	Amazilia franciae	-0.765873	-0.203815
	Amazilia grayi	-0.441902	-0.662928
	Amazilia humboldtii	-1.04317	-0.52007
	Amazilia lactea	-0.64984	-0.528902
	Amazilia leucogaster	-0.55081	-0.802425
	Amazilia luciae	-0.944683	0.207579
	Amazilia rosenbergi	-1.03166	0.168911
	Amazilia rutila	-0.576772	-0.660885
	Amazilia sapphirina	-0.477739	-0.464241
	Amazilia saucerottei	-0.434976	-0.971989
	Amazilia tobaci	-0.499623	-0.923447
	Amazilia tzacatl	-0.534544	-0.795194
	Amazilia versicolor	-0.644392	-0.690947
	Amazilia violiceps	-0.574893	-0.66005
	Amazilia viridicauda	-0.780862	0.0140617
	Amazilia viridifrons	-0.635336	-0.343607
	Amazilia viridigaster	-0.66484	-0.700037
	Amazilia wagneri	-0.943151	-0.994441
	Amazilia yucatanensis	-0.845443	-0.23919
	Amazona aestiva	2.06907	0.448953
	Amazona agilis	1.88714	0.733393
	Amazona albifrons	1.96865	0.00559308
	Amazona amazonica	2.1762	-0.457087
	Amazona arausiaca	2.07314	0.254632
	Amazona auropalliata	2.18423	0.663084
	Amazona autumnalis	1.87177	0.304129
	Amazona barbadensis	1.69381	1.30449
	Amazona bodini	1.63388	-0.362034
	Amazona brasiliensis	1.77539	0.611098
	Amazona collaria	1.82762	0.452544
	Amazona diadema	1.46361	-0.579099
	Amazona dufresniana	2.00464	0.911196
	Amazona farinosa	2.10963	1.08591
	Amazona festiva	2.0095	0.92311
	Amazona finschi	2.21557	0.249114
	Amazona guatemalae	1.664	-0.362026
	Amazona guildingii	2.38173	0.547525
	Amazona imperialis	2.07518	0.677588
	Amazona kawalli	2.00935	1.05477
	Amazona leucocephala	2.06889	0.0634068
	Amazona lilacina	1.86737	-0.827807
	Amazona mercenarius	1.85033	-0.484579
	Amazona ochrocephala	2.18423	0.663084
	Amazona oratrix	2.18516	0.663499
	Amazona pretrei	2.00565	0.166888
	Amazona rhodocorytha	1.76144	0.745972
	Amazona tucumana	1.73752	1.04124
	Amazona ventralis	1.95409	0.177858
	Amazona versicolor	2.19752	1.07909
	Amazona vinacea	1.94432	0.758814
	Amazona viridigenalis	1.91316	0.871071
	Amazona vittata	1.9828	0.788544
	Amazona xantholora	1.63809	0.74116
	Amazonetta brasiliensis	0.922935	0.742214
	Amblycercus holosericeus	-0.266256	-0.662476
	Amblyornis flavifrons	1.15504	0.412556
	Amblyornis inornata	1.14538	-0.0428545
	Amblyornis macgregoriae	1.60723	0.414393
	Amblyornis subalaris	1.16615	-0.330755
	Amblyospiza albifrons	-0.0404071	-0.487091
	Amblyramphus holosericeus	-0.139809	0.705696
	Amblysomus corriae	-0.364977	-1.49466
	Amblysomus hottentotus	-0.298014	-1.47685
	Amblysomus marleyi	-0.318969	-1.61019
	Amblysomus robustus	-0.398988	-1.21292
	Amblysomus septentrionalis	-0.364977	-1.49466
	Ametrida centurio	0.426666	0.582838
	Ammodillus imbellis	-1.01084	2.25265
	Ammodorcas clarkei	3.38449	1.30842
	Ammodramus aurifrons	-0.459534	0.0400703
	Ammodramus bairdii	-0.895705	-0.269049
	Ammodramus caudacutus	-1.13141	-0.372782
	Ammodramus henslowii	-1.15673	-0.360281
	Ammodramus humeralis	-0.484798	0.2734
	Ammodramus leconteii	-0.744343	0.292113
	Ammodramus maritimus	-1.0715	-0.757992
	Ammodramus nelsoni	-0.895738	-0.265886
	Ammodramus savannarum	-0.912459	-0.546363
	Ammomanes cinctura	-0.472593	0.765862
	Ammomanes deserti	-0.789331	-0.0736577
	Ammomanes grayi	-0.702383	-0.00877139
	Ammomanes phoenicura	-0.854308	0.155095
	Ammoperdix griseogularis	-0.192061	1.77587
	Ammoperdix heyi	-0.325315	1.12658
	Ammospermophilus harrisii	-0.725713	1.9902
	Ammospermophilus interpres	-0.79308	1.59096
	Ammospermophilus leucurus	-0.566391	1.4169
	Ammospermophilus nelsoni	-0.900739	1.96704
	Ammotragus lervia	3.60112	1.02683
	Amorphochilus schnablii	-0.572235	-1.50145
	Ampeliceps coronatus	0.353856	0.904853
	Ampelioides tschudii	0.158998	0.0345485
	Ampelion rubrocristatus	0.614167	0.319629
	Ampelion rufaxilla	0.191982	0.425802
	Amphilais seebohmi	-0.871534	-1.61334
	Amphinectomys savamis	-0.536272	1.6945
	Amphispiza belli	-1.03709	-0.20776
	Amphispiza bilineata	-1.03497	0.0613996
	Amphispiza quinquestriata	-0.910137	0.86747
	Amytornis ballarae	0.435583	-0.324716
	Amytornis barbatus	0.227681	-0.701406
	Amytornis dorotheae	0.447603	-0.925632
	Amytornis goyderi	0.151183	-0.266998
	Amytornis housei	0.501623	-0.712239
	Amytornis merrotsyi	0.419052	-1.10722
	Amytornis purnelli	0.525694	-0.551002
	Amytornis striatus	0.341271	-0.917254
	Amytornis textilis	0.593297	-0.38722
	Amytornis woodwardi	0.86262	-0.0325466
	Anabacerthia amaurotis	-1.01185	-0.615588
	Anabacerthia striaticollis	-0.897276	-0.372525
	Anabacerthia variegaticeps	-0.74348	-0.651262
	Anabazenops dorsalis	-0.690389	-0.778946
	Anabazenops fuscus	-0.679687	-0.579287
	Anairetes agilis	-1.12427	-1.0967
	Anairetes agraphia	-1.22834	-0.882208
	Anairetes alpinus	-1.36745	-0.417984
	Anairetes fernandezianus	-1.3802	-0.902651
	Anairetes flavirostris	-1.17321	-1.05296
	Anairetes nigrocristatus	-1.21686	-1.01941
	Anairetes parulus	-1.09716	-1.4937
	Anairetes reguloides	-1.36719	-0.956348
	Anaplectes rubriceps	-0.778385	-0.499179
	Anarhynchus frontalis	0.302115	-1.23543
	Anas acuta	1.12765	0.507318
	Anas albogularis	0.531961	0.57334
	Anas andium	0.516395	0.57258
	Anas aucklandica	0.264669	-0.678344
	Anas bahamensis	1.22597	0.607088
	Anas bernieri	0.931946	-0.014585
	Anas capensis	0.479132	-0.45825
	Anas castanea	0.945451	0.31655
	Anas chlorotis	0.394263	-0.997402
	Anas crecca	0.402175	0.600978
	Anas eatoni	1.29852	0.0387947
	Anas erythrorhyncha	1.10508	0.606064
	Anas flavirostris	0.516395	0.57258
	Anas fulvigula	0.438649	0.561321
	Anas georgica	1.346	0.285154
	Anas gibberifrons	0.702755	0.930254
	Anas gracilis	0.93596	0.343807
	Anas laysanensis	0.453206	0.693146
	Anas luzonica	0.878515	-0.345481
	Anas melleri	0.927585	1.05032
	Anas nesiotis	-0.0278738	0.0295977
	Anas platyrhynchos	0.892133	-0.504267
	Anas poecilorhyncha	1.13695	1.13003
	Anas rubripes	1.18064	-0.575641
	Anas sparsa	1.18933	-0.014008
	Anas superciliosa	1.22927	0.610552
	Anas undulata	1.48326	-0.673217
	Anas wyvilliana	0.672556	0.170053
	Anas zonorhyncha	1.00725	0.809386
	Anastomus lamelligerus	1.57409	-1.46914
	Anastomus oscitans	1.67072	-1.54842
	Anathana ellioti	-0.558121	0.182908
	Ancistrops strigilatus	-0.633223	-0.636498
	Andalgalomys olrogi	-1.44283	2.03136
	Andalgalomys pearsoni	-1.52061	1.98672
	Andigena cucullata	1.92453	0.734656
	Andigena hypoglauca	1.77342	0.826273
	Andigena laminirostris	1.50777	0.740912
	Andigena nigrirostris	1.9933	-0.109349
	Andinomys edax	-0.646711	1.79357
	Androdon aequatorialis	-0.543483	0.0872874
	Andropadus ansorgei	-0.542097	0.368365
	Andropadus curvirostris	-0.321346	0.651875
	Andropadus gracilirostris	-0.234374	0.624835
	Andropadus gracilis	-0.369316	0.540239
	Andropadus importunus	0.35334	-0.929935
	Andropadus latirostris	-0.241324	0.127853
	Andropadus masukuensis	-0.5247	-0.0769985
	Andropadus milanjensis	-0.320196	0.366095
	Andropadus montanus	-0.324452	0.782467
	Andropadus nigriceps	-0.302162	0.475161
	Andropadus tephrolaemus	-0.16731	0.305829
	Andropadus virens	-0.384414	0.24629
	Androphobus viridis	-0.492039	-0.470796
	Anhima cornuta	1.50692	1.26602
	Anhinga anhinga	1.23855	0.316906
	Anhinga melanogaster	1.6494	-0.532469
	Anhinga novaehollandiae	1.6494	-0.532469
	Anhinga rufa	1.79584	-0.900213
	Anisognathus igniventris	0.0957885	1.14319
	Anisognathus lacrymosus	-0.302489	0.945131
	Anisognathus melanogenys	-0.167533	0.801406
	Anisognathus notabilis	0.143304	1.2323
	Anisognathus somptuosus	-0.130651	1.41632
	Anisomys imitator	-0.084027	2.3696
	Anodorhynchus glaucus	1.831	-0.0448478
	Anodorhynchus hyacinthinus	2.35942	0.424979
	Anodorhynchus leari	2.23834	0.943137
	Anomalospiza imberbis	-0.299359	0.00913508
	Anomalurus beecrofti	1.25184	1.02489
	Anomalurus derbianus	1.25117	1.31232
	Anomalurus pelii	1.55799	1.77034
	Anomalurus pusillus	0.239682	1.98486
	Anonymomys mindorensis	-0.825014	2.27765
	Anopetia gounellei	-0.856467	-0.189926
	Anorrhinus austeni	1.51695	0.804825
	Anorrhinus galeritus	1.85471	0.474985
	Anorrhinus tickelli	1.51923	0.530161
	Anotomys leander	-0.108582	1.07448
	Anoura caudifer	0.331553	-0.602694
	Anoura cultrata	0.262701	-0.23209
	Anoura fistulata	-0.000522252	-0.870382
	Anoura geoffroyi	0.696492	-1.20449
	Anoura latidens	0.528086	-0.883273
	Anoura luismanueli	0.244263	-0.459405
	Anourosorex assamensis	-2.50293	0.654097
	Anourosorex schmidi	-2.50293	0.654097
	Anourosorex squamipes	-2.50293	0.654097
	Anourosorex yamashinai	-2.17494	0.0481849
	Anous minutus	2.14281	-1.73441
	Anous stolidus	2.54188	-2.75899
	Anous tenuirostris	2.02751	-2.15134
	Anser albifrons	2.36485	0.576463
	Anser anser	2.45666	0.91166
	Anser brachyrhynchus	2.45238	0.659837
	Anser caerulescens	1.85751	0.142365
	Anser canagicus	1.81558	0.363642
	Anser cygnoid	2.19579	-0.315809
	Anser erythropus	2.48098	-0.0751313
	Anser fabalis	2.40076	0.923954
	Anser indicus	2.19339	0.900347
	Anser rossii	1.69684	0.458836
	Anseranas semipalmata	1.38502	1.76748
	Antechinomys laniger	-2.04088	-0.0900238
	Antechinus adustus	-2.28661	0.692081
	Antechinus agilis	-2.13525	0.220568
	Antechinus bellus	-2.4668	0.58992
	Antechinus flavipes	-1.95402	-0.343961
	Antechinus godmani	-1.95751	0.734522
	Antechinus leo	-2.33739	0.72699
	Antechinus minimus	-2.20188	0.238732
	Antechinus stuartii	-2.10064	0.0753983
	Antechinus subtropicus	-1.61929	0.418035
	Antechinus swainsonii	-2.17246	0.249285
	Anthocephala floriceps	-0.463278	-0.10877
	Anthochaera carunculata	1.31153	-1.38218
	Anthochaera chrysoptera	1.03869	-1.11456
	Anthochaera lunulata	0.512403	-0.895607
	Anthochaera paradoxa	1.05604	-0.677368
	Anthops ornatus	-0.367364	-0.824261
	Anthornis melanura	0.186321	-0.458056
	Anthoscopus caroli	-1.41671	-0.139338
	Anthoscopus flavifrons	-1.01179	-0.399004
	Anthoscopus minutus	-1.33202	-0.324572
	Anthoscopus musculus	-1.68008	-0.817817
	Anthoscopus parvulus	-1.29827	-0.834693
	Anthoscopus punctifrons	-1.30521	-1.08555
	Anthracoceros albirostris	1.81751	-0.0518426
	Anthracoceros coronatus	1.79214	0.649272
	Anthracoceros malayanus	1.7725	0.546293
	Anthracoceros marchei	1.8973	0.576988
	Anthracoceros montani	1.80723	0.598603
	Anthracothorax aurulentus	-0.827406	-1.13008
	Anthracothorax dominicus	-0.371096	-0.652034
	Anthracothorax mango	-0.204605	-0.742484
	Anthracothorax nigricollis	-0.372732	-0.473915
	Anthracothorax prevostii	-0.172364	-1.02501
	Anthracothorax veraguensis	-0.331732	0.152463
	Anthracothorax viridigula	-0.336988	-0.458024
	Anthracothorax viridis	-0.533032	-0.122814
	Anthreptes anchietae	-0.534805	-0.432753
	Anthreptes aurantium	-0.135519	-0.616188
	Anthreptes collaris	-0.588587	-0.705086
	Anthreptes fraseri	-0.366756	-1.29949
	Anthreptes gabonicus	-0.401561	-1.5704
	Anthreptes longuemarei	-0.309263	-1.47658
	Anthreptes malacensis	0.0317028	-1.53853
	Anthreptes metallicus	-0.496133	-1.16497
	Anthreptes neglectus	-0.0963423	-0.607894
	Anthreptes orientalis	-0.247362	-1.55301
	Anthreptes pallidigaster	-0.599173	-1.55133
	Anthreptes platurus	-0.277745	-0.699477
	Anthreptes rectirostris	-0.0452899	-0.567283
	Anthreptes reichenowi	-0.616175	-1.44454
	Anthreptes rhodolaemus	0.0350899	-0.945258
	Anthreptes rubritorques	0.0971149	-0.859401
	Anthreptes simplex	-0.203612	-1.14675
	Anthreptes singalensis	-0.461031	-1.14407
	Anthropoides paradiseus	2.73332	-1.18956
	Anthropoides virgo	2.33781	-2.00014
	Anthus antarcticus	-0.622604	-1.07566
	Anthus berthelotii	-1.08515	-0.790014
	Anthus bogotensis	-0.674963	-0.27677
	Anthus brachyurus	-0.796951	-0.82045
	Anthus caffer	-0.880856	-1.0529
	Anthus campestris	-0.667519	-1.33083
	Anthus cervinus	-1.02624	-1.1888
	Anthus chacoensis	-0.968294	-0.611895
	Anthus chloris	-0.970445	-0.715041
	Anthus correndera	-0.778808	-1.00674
	Anthus crenatus	-0.979041	-0.163958
	Anthus furcatus	-1.10213	-0.383195
	Anthus godlewskii	-0.817137	-0.888823
	Anthus gustavi	-1.15022	-1.08288
	Anthus gutturalis	-0.848102	0.534674
	Anthus hellmayri	-0.908929	-1.003
	Anthus hodgsoni	-0.90962	-1.4929
	Anthus hoeschi	-1.25997	-0.136886
	Anthus leucophrys	-0.640402	-0.750853
	Anthus lineiventris	-0.812264	-0.531517
	Anthus longicaudatus	-0.805274	-0.531444
	Anthus lutescens	-0.871234	-0.950563
	Anthus melindae	-0.952958	-0.594066
	Anthus nattereri	-1.43806	-0.128801
	Anthus nilghiriensis	-0.966769	-0.765818
	Anthus novaeseelandiae	-0.8257	-0.632299
	Anthus pallidiventris	-0.859103	-1.1006
	Anthus petrosus	-1.02446	-0.390278
	Anthus pratensis	-0.859145	-1.26773
	Anthus richardi	-0.846195	-0.281329
	Anthus roseatus	-1.04972	-0.881416
	Anthus rubescens	-0.674828	-1.6154
	Anthus rufulus	-0.760939	-0.888225
	Anthus similis	-0.645238	-0.873858
	Anthus sokokensis	-1.08226	-0.66019
	Anthus spinoletta	-0.740105	-0.879962
	Anthus spragueii	-1.10725	-0.323071
	Anthus sylvanus	-0.939834	-0.959671
	Anthus trivialis	-0.626441	-0.996553
	Anthus vaalensis	-0.782163	-0.322988
	Antidorcas marsupialis	3.49063	1.21633
	Antigone antigone	3.46607	-0.82783
	Antigone canadensis	2.90922	0.345375
	Antigone rubicunda	3.02694	0.296978
	Antigone vipio	2.92141	-0.265612
	Antilocapra americana	2.73664	1.81696
	Antilope cervicapra	3.53075	1.22123
	Antilophia bokermanni	-0.366537	0.557808
	Antilophia galeata	-0.181309	-0.148978
	Antrostomus arizonae	0.093879	-0.335358
	Antrostomus badius	0.117027	0.310353
	Antrostomus carolinensis	0.824072	-0.53785
	Antrostomus cubanensis	0.699651	-0.561727
	Antrostomus ekmani	0.512836	-0.189874
	Antrostomus noctitherus	0.333158	-0.580338
	Antrostomus ridgwayi	0.23709	-0.531262
	Antrostomus rufus	0.885947	-0.792225
	Antrostomus salvini	0.0311474	-0.486589
	Antrostomus saturatus	0.655533	-0.29654
	Antrostomus sericocaudatus	0.160189	0.140723
	Antrostomus vociferus	0.120557	-0.271982
	Antrozous pallidus	-0.504133	-1.15495
	Anumbius annumbi	-0.575105	-0.976869
	Anurophasis monorthonyx	0.178921	1.58511
	Aonyx capensis	1.9341	-1.16488
	Aonyx cinereus	2.86089	-2.91691
	Aonyx congicus	2.30461	-1.31239
	Aotus azarae	2.43618	0.0354442
	Aotus brumbacki	2.29343	0.24988
	Aotus griseimembra	2.20369	0.47633
	Aotus jorgehernandezi	2.06576	-0.00830689
	Aotus lemurinus	2.08588	0.771069
	Aotus miconax	2.06001	0.528883
	Aotus nancymaae	2.29633	0.210755
	Aotus nigriceps	2.23751	0.34316
	Aotus trivirgatus	2.47113	0.132267
	Aotus vociferans	2.32773	0.224712
	Aotus zonalis	2.4134	0.028579
	Apalharpactes mackloti	0.545944	-0.469626
	Apalharpactes reinwardtii	0.434296	-0.558486
	Apalis bamendae	-0.918965	-1.10769
	Apalis binotata	-0.546922	-1.51343
	Apalis chapini	-1.01314	-0.895686
	Apalis chariessa	-0.918373	-1.11126
	Apalis chirindensis	-0.920466	-0.954289
	Apalis cinerea	-0.880782	-1.38457
	Apalis flavida	-0.648654	-1.46006
	Apalis flavigularis	-0.711288	-1.0843
	Apalis fuscigularis	-1.19281	-0.487461
	Apalis goslingi	-0.997778	-1.06934
	Apalis jacksoni	-0.807732	-1.19469
	Apalis karamojae	-0.767647	-1.58989
	Apalis lynesi	-1.06968	-0.779833
	Apalis melanocephala	-0.676415	-1.23091
	Apalis nigriceps	-0.820972	-1.19362
	Apalis personata	-0.64311	-1.06531
	Apalis porphyrolaema	-1.22701	-0.559028
	Apalis ruddi	-0.596921	-1.15337
	Apalis rufogularis	-1.0948	-0.56216
	Apalis sharpii	-1.15278	-0.816774
	Apalis thoracica	-0.695068	-1.2051
	Apaloderma aequatoriale	0.245832	-1.2411
	Apaloderma narina	0.486914	-2.01957
	Apaloderma vittatum	0.164074	-1.35617
	Apalopteron familiare	-0.317593	0.509353
	Aphanotriccus audax	-1.18815	-0.855733
	Aphanotriccus capitalis	-1.01195	-1.21573
	Aphantochroa cirrochloris	-0.487543	-0.102591
	Aphelocephala leucopsis	-0.469617	-0.105095
	Aphelocephala nigricincta	-0.691563	-0.904467
	Aphelocephala pectoralis	-0.58351	-0.546238
	Aphelocoma californica	0.744911	-0.197513
	Aphelocoma coerulescens	0.31767	0.70415
	Aphelocoma insularis	1.49436	-0.719238
	Aphelocoma ultramarina	0.772261	0.590827
	Aphelocoma unicolor	0.204952	-0.813841
	Aphelocoma wollweberi	-0.0394077	-0.0357525
	Aphrastura masafuerae	-1.00554	-0.980267
	Aphrastura spinicauda	-1.21378	-0.985529
	Aphrodroma brevirostris	2.38366	-2.19771
	Aplodontia rufa	1.10853	1.6236
	Aplonis atrifusca	0.346411	0.656984
	Aplonis brunneicapillus	0.370637	1.03676
	Aplonis cantoroides	0.0545315	-0.573905
	Aplonis cinerascens	-0.0558796	0.828372
	Aplonis crassa	0.0875799	0.67118
	Aplonis dichroa	0.220064	1.61998
	Aplonis feadensis	-0.059283	0.351597
	Aplonis grandis	0.422659	0.438142
	Aplonis insularis	-0.0970884	1.07694
	Aplonis magna	0.492241	0.797427
	Aplonis metallica	0.465845	-0.0102095
	Aplonis minor	-0.0940146	0.257642
	Aplonis mysolensis	0.309831	0.145371
	Aplonis mystacea	0.236493	1.3473
	Aplonis opaca	0.286478	0.377423
	Aplonis panayensis	0.069132	0.106482
	Aplonis pelzelni	-0.0856767	0.869735
	Aplonis santovestris	-0.170091	1.00362
	Aplonis striata	0.156721	0.301082
	Aplonis tabuensis	0.281145	0.139502
	Aplonis zelandica	0.18365	0.679131
	Aplopelia larvata	0.930656	0.649528
	Apodemus agrarius	-1.45282	1.09959
	Apodemus alpicola	-1.71619	2.23285
	Apodemus argenteus	-1.73504	2.14465
	Apodemus chevrieri	-1.40231	1.55544
	Apodemus draco	-1.54473	1.65645
	Apodemus epimelas	-1.27475	2.10706
	Apodemus flavicollis	-1.39657	1.39492
	Apodemus gurkha	-1.60409	2.28269
	Apodemus hyrcanicus	-1.21626	2.08833
	Apodemus latronum	-1.14446	1.07374
	Apodemus mystacinus	-1.10282	1.61874
	Apodemus pallipes	-1.70905	2.19937
	Apodemus peninsulae	-1.19621	1.305
	Apodemus ponticus	-1.4485	1.51386
	Apodemus rusiges	-1.71894	2.19372
	Apodemus semotus	-1.39002	1.61336
	Apodemus speciosus	-0.925628	0.916585
	Apodemus sylvaticus	-0.996837	0.556578
	Apodemus uralensis	-1.56488	1.45735
	Apodemus witherbyi	-1.43632	1.57081
	Apomys abrae	-1.45294	1.43038
	Apomys camiguinensis	-1.25708	1.37695
	Apomys datae	-1.28342	1.10706
	Apomys gracilirostris	-1.38288	1.41738
	Apomys hylocetes	-1.35269	1.37204
	Apomys insignis	-1.30436	1.12332
	Apomys littoralis	-1.4347	1.37956
	Apomys microdon	-1.39584	1.17374
	Apomys musculus	-1.58964	1.34642
	Apomys sacobianus	-1.36133	1.37745
	Aprosmictus erythropterus	0.926224	0.672169
	Aprosmictus jonquillaceus	1.12404	0.38309
	Aproteles bulmerae	1.97035	0.78272
	Aptenodytes forsteri	4.5882	-1.39083
	Aptenodytes patagonicus	3.80324	-1.1857
	Apteryx australis	2.33585	-1.34178
	Apteryx haastii	2.10911	-1.30874
	Apteryx mantelli	2.18863	-1.14578
	Apteryx owenii	1.82759	-0.778044
	Apteryx rowi	2.5116	0.809235
	Apus acuticauda	0.312415	-1.33118
	Apus affinis	0.594046	-2.1972
	Apus alexandri	0.577191	-1.72262
	Apus apus	1.10437	-3.16907
	Apus balstoni	0.687284	-1.67368
	Apus barbatus	0.686517	-1.67402
	Apus batesi	0.712781	-1.88689
	Apus berliozi	1.02269	-2.58711
	Apus bradfieldi	0.769699	-1.86158
	Apus caffer	0.486251	-1.76305
	Apus horus	0.942154	-2.9205
	Apus niansae	0.801407	-2.28324
	Apus nipalensis	0.513344	-1.85641
	Apus pacificus	0.690164	-1.6724
	Apus pallidus	0.821035	-2.24728
	Apus sladeniae	0.478972	-1.15283
	Apus unicolor	0.701324	-2.26865
	Aquila adalberti	2.89876	-0.528937
	Aquila africana	2.59697	-0.690824
	Aquila audax	3.1859	-0.713655
	Aquila chrysaetos	3.37522	-1.02284
	Aquila fasciata	2.99765	-1.0656
	Aquila gurneyi	3.11288	-0.249311
	Aquila heliaca	2.99283	-0.707615
	Aquila nipalensis	2.90103	-0.330469
	Aquila rapax	2.9523	-1.00222
	Aquila spilogaster	2.87794	-1.13702
	Aquila verreauxii	3.15381	-0.473855
	Ara ambiguus	2.52116	0.691243
	Ara ararauna	2.74551	0.583307
	Ara chloropterus	2.67074	0.696133
	Ara glaucogularis	2.21208	0.462277
	Ara macao	2.69812	0.659958
	Ara militaris	2.31309	0.517866
	Ara rubrogenys	2.39947	0.533911
	Ara severus	2.1826	0.78854
	Arabitragus jayakari	3.37812	1.35601
	Arachnothera affinis	-0.334172	-0.644478
	Arachnothera chrysogenys	-0.248669	-0.191143
	Arachnothera clarae	-0.519732	-0.507842
	Arachnothera crassirostris	-0.857484	-0.349822
	Arachnothera everetti	-0.230398	-0.891819
	Arachnothera flavigaster	-0.364294	0.217897
	Arachnothera juliae	-0.419449	0.11681
	Arachnothera longirostra	-0.502124	-1.19841
	Arachnothera magna	-0.175105	-1.2175
	Arachnothera robusta	-0.0351348	0.224424
	Aramides axillaris	-0.502554	-0.180538
	Aramides cajaneus	0.10244	0.311834
	Aramides calopterus	-0.0383642	0.138888
	Aramides mangle	-0.0906134	-0.397275
	Aramides saracura	-0.0636912	-0.0926383
	Aramides wolfi	-0.0674212	-0.00103531
	Aramides ypecaha	0.0976351	0.453009
	Aramidopsis plateni	-0.315422	-0.471469
	Aramus guarauna	0.731117	-0.568488
	Aratinga auricapillus	1.37873	0.281892
	Aratinga jandaya	0.902639	0.780081
	Aratinga maculata	0.592065	-0.138776
	Aratinga nenday	0.707965	0.4454
	Aratinga solstitialis	0.730629	0.767657
	Aratinga weddellii	0.999525	0.919636
	Arborimus albipes	-1.05387	1.84136
	Arborimus longicaudus	-1.1974	2.14283
	Arborimus pomo	-0.820281	2.04262
	Arborophila ardens	0.516644	0.0983896
	Arborophila atrogularis	0.726858	0.63697
	Arborophila brunneopectus	0.673005	0.798851
	Arborophila cambodiana	0.636872	0.854002
	Arborophila campbelli	0.788037	0.889842
	Arborophila charltonii	0.56623	0.976661
	Arborophila chloropus	0.483501	1.0134
	Arborophila crudigularis	0.155036	1.71635
	Arborophila davidi	0.6711	0.578987
	Arborophila gingica	0.160457	0.970164
	Arborophila graydoni	0.594389	1.05578
	Arborophila hyperythra	0.485502	1.04789
	Arborophila javanica	0.471039	0.913528
	Arborophila mandellii	0.466615	0.911561
	Arborophila orientalis	0.803076	0.896528
	Arborophila rolli	0.803076	0.896528
	Arborophila rubrirostris	0.622321	0.60057
	Arborophila rufipectus	-0.13959	0.52866
	Arborophila rufogularis	0.680478	1.03872
	Arborophila sumatrana	0.803076	0.896528
	Arborophila tonkinensis	0.645959	0.875407
	Arborophila torqueola	0.775294	1.01763
	Archboldia papuensis	1.22216	0.0242287
	Archboldomys luzonensis	-1.86716	0.414214
	Archilochus alexandri	-0.250021	-1.03465
	Archilochus colubris	-0.429124	-1.84374
	Arctictis binturong	3.00998	0.899974
	Arctocebus aureus	0.642681	-0.0205819
	Arctocebus calabarensis	0.786401	-0.300539
	Arctogalidia trivirgata	1.23083	0.90525
	Arctonyx collaris	1.56047	0.395838
	Ardea alba	1.42635	-0.409414
	Ardea brachyrhyncha	1.65624	-0.895906
	Ardea cinerea	2.33378	-2.07266
	Ardea cocoi	1.6996	-0.28815
	Ardea goliath	2.35844	-0.611745
	Ardea herodias	1.82568	-0.504216
	Ardea humbloti	2.01481	-1.05293
	Ardea insignis	1.8263	-0.173954
	Ardea intermedia	1.7791	-1.04728
	Ardea melanocephala	1.90174	-0.815294
	Ardea pacifica	1.40085	-0.986739
	Ardea plumifera	1.94013	-0.917064
	Ardea purpurea	1.39898	-0.420027
	Ardea sumatrana	2.0888	-0.925037
	Ardenna bulleri	2.32781	-1.72418
	Ardenna carneipes	2.70194	-2.24906
	Ardenna creatopus	2.44842	-1.19002
	Ardenna gravis	2.80487	-2.16635
	Ardenna grisea	2.93058	-1.89731
	Ardenna pacifica	2.41711	-2.05416
	Ardenna tenuirostris	2.67699	-2.23369
	Ardeola bacchus	0.601696	-1.37826
	Ardeola grayii	0.695262	-0.609939
	Ardeola idae	0.658643	-0.553034
	Ardeola ralloides	0.756785	0.0913777
	Ardeola rufiventris	1.13209	-1.49773
	Ardeola speciosa	0.723515	-0.751917
	Ardeotis arabs	3.07444	-0.192762
	Ardeotis australis	3.33567	-0.221409
	Ardeotis kori	3.44642	0.0992058
	Ardeotis nigriceps	3.41783	0.558794
	Ardops nichollsi	0.731874	0.373062
	Arenaria interpres	0.977193	-2.39838
	Arenaria melanocephala	0.152791	-0.951083
	Argusianus argus	1.66483	1.16878
	Arielulus aureocollaris	-0.419837	-1.21071
	Arielulus circumdatus	-0.36637	-1.24198
	Arielulus cuprosus	-0.424742	-0.982442
	Arielulus societatis	-0.450644	-1.02743
	Arielulus torquatus	-0.456177	-0.964211
	Ariteus flavescens	0.137592	-0.393948
	Arremon abeillei	-0.523201	0.682685
	Arremon aurantiirostris	-0.135884	0.551581
	Arremon brunneinucha	-0.0649146	0.149457
	Arremon castaneiceps	-0.441706	0.548585
	Arremon crassirostris	-0.498461	0.583768
	Arremon flavirostris	-0.185153	-0.0708201
	Arremon franciscanus	-0.588904	0.932426
	Arremon schlegeli	-0.347832	0.429562
	Arremon semitorquatus	-0.337446	0.809083
	Arremon taciturnus	-0.357797	0.800035
	Arremon torquatus	-0.0894216	0.138562
	Arremon virenticeps	-0.295019	0.660616
	Arremonops chloronotus	-0.603608	0.316239
	Arremonops conirostris	-0.0319516	-0.412568
	Arremonops rufivirgatus	-0.571125	0.135201
	Arremonops tocuyensis	-0.75537	0.745151
	Arses insularis	-0.777319	-0.783319
	Arses kaupi	-0.704315	-1.24175
	Arses telescophthalmus	-0.887869	-1.00762
	Artamella viridis	0.301674	-1.19333
	Artamus cinereus	-0.388941	-1.48083
	Artamus cyanopterus	-0.243949	-1.13679
	Artamus fuscus	-0.171168	-1.4661
	Artamus insignis	-0.351168	-0.886385
	Artamus leucorynchus	-0.574728	-0.86105
	Artamus maximus	-0.217811	-0.925751
	Artamus mentalis	-0.0991524	-1.59855
	Artamus minor	-0.524426	-1.6207
	Artamus monachus	-0.380143	-1.06897
	Artamus personatus	-0.12176	-1.8074
	Artamus superciliosus	0.132366	-2.27885
	Artibeus amplus	0.922866	0.247332
	Artibeus anderseni	0.723749	0.308721
	Artibeus aztecus	0.608779	0.222734
	Artibeus cinereus	0.475277	0.113379
	Artibeus concolor	0.559662	0.262525
	Artibeus fimbriatus	0.819204	0.723884
	Artibeus fraterculus	0.777388	0.33376
	Artibeus gnomus	0.401424	0.0773456
	Artibeus hirsutus	1.05367	-0.23876
	Artibeus inopinatus	0.813673	-0.0765709
	Artibeus jamaicensis	1.12577	-0.372349
	Artibeus lituratus	1.09605	-0.0088904
	Artibeus obscurus	0.866701	0.107119
	Artibeus planirostris	0.911534	0.133618
	Artibeus rosenbergii	0.0635305	-0.814479
	Artibeus toltecus	0.564782	0.0694364
	Artibeus watsoni	0.420687	0.124376
	Artisornis metopias	-1.17635	-0.780489
	Artisornis moreaui	-1.20241	-0.914243
	Arundinicola leucocephala	-1.03178	-1.02321
	Arvicanthis abyssinicus	-0.392808	1.83166
	Arvicanthis ansorgei	-0.140555	1.01387
	Arvicanthis blicki	-0.216718	2.30604
	Arvicanthis nairobae	-0.183439	1.99839
	Arvicanthis neumanni	-0.278249	1.98784
	Arvicanthis niloticus	-0.198732	1.11478
	Arvicanthis rufinus	-0.366244	1.49229
	Arvicola amphibius	-0.261746	1.24925
	Arvicola sapidus	-0.317095	2.17201
	Arvicola scherman	-0.794084	2.35515
	Asarcornis scutulata	1.26086	1.34551
	Asellia patrizii	-0.363938	-1.33677
	Asellia tridens	0.00234266	-1.96697
	Aselliscus stoliczkanus	-0.68197	-0.995416
	Aselliscus tricuspidatus	-0.536388	-1.61183
	Ashbyia lovensis	-0.40127	-0.665456
	Asio abyssinicus	1.33565	-0.244534
	Asio capensis	1.17581	-1.03866
	Asio clamator	1.03884	-1.34401
	Asio flammeus	0.939567	-0.194621
	Asio madagascariensis	1.27151	0.246963
	Asio otus	1.32412	-0.976943
	Asio stygius	1.54726	-0.287846
	Aspatha gularis	-0.713095	0.376852
	Asthenes anthoides	-0.754285	-0.886445
	Asthenes baeri	-1.30566	-0.464771
	Asthenes berlepschi	-0.83304	-1.28638
	Asthenes coryi	-0.766307	-0.250386
	Asthenes dorbignyi	-0.756648	0.171127
	Asthenes flammulata	-0.863068	-0.823899
	Asthenes fuliginosa	-0.697084	-0.741293
	Asthenes griseomurina	-0.63318	-0.0701275
	Asthenes harterti	-0.824014	-0.829497
	Asthenes helleri	-0.826264	-0.809845
	Asthenes heterura	-0.983676	-1.19705
	Asthenes hudsoni	-1.07092	-0.75604
	Asthenes humilis	-0.740374	-0.606459
	Asthenes luizae	-0.902018	-0.725064
	Asthenes maculicauda	-1.0085	-0.622494
	Asthenes modesta	-0.712953	-1.60292
	Asthenes moreirae	-0.935683	-0.850068
	Asthenes ottonis	-0.989118	-0.760033
	Asthenes palpebralis	-0.807248	-0.0852463
	Asthenes perijana	-0.732128	0.0880969
	Asthenes pudibunda	-0.94826	-0.739536
	Asthenes pyrrholeuca	-0.845477	-1.50875
	Asthenes sclateri	-0.831776	-0.818435
	Asthenes urubambensis	-0.888153	-0.919672
	Asthenes vilcabambae	-0.635262	-0.30516
	Asthenes virgata	-0.994868	-0.580353
	Asthenes wyatti	-0.960583	-0.894982
	Astrapia mayeri	1.31739	0.138587
	Astrapia nigra	0.857502	0.0718177
	Astrapia rothschildi	1.47521	0.35198
	Astrapia splendidissima	1.1593	0.205764
	Astrapia stephaniae	1.61959	-0.201749
	Atalotriccus pilaris	-1.23999	-0.988501
	Atelerix albiventris	0.253105	0.980697
	Atelerix algirus	0.870289	0.45524
	Atelerix frontalis	0.338177	0.22025
	Atelerix sclateri	0.183683	1.25439
	Ateles belzebuth	3.66361	0.273625
	Ateles chamek	3.47909	0.798549
	Ateles fusciceps	3.76347	0.314777
	Ateles geoffroyi	3.69299	0.283444
	Ateles hybridus	3.74585	0.079144
	Ateles marginatus	3.55693	0.486047
	Ateles paniscus	3.72271	0.293397
	Atelocynus microtis	1.64524	1.35615
	Atelornis crossleyi	-0.0316339	-0.772816
	Atelornis pittoides	-0.105841	-0.948606
	Athene brama	-0.3863	-0.596987
	Athene cunicularia	-0.113953	-0.233313
	Athene noctua	0.0395909	-1.26982
	Athene superciliaris	0.212048	0.462748
	Atherurus africanus	2.58509	1.14141
	Atherurus macrourus	2.36173	1.32671
	Atilax paludinosus	1.90984	-1.0092
	Atlantisia rogersi	-0.406473	0.0265064
	Atlantoxerus getulus	0.547863	1.30592
	Atlapetes albiceps	-0.426799	0.0922937
	Atlapetes albinucha	-0.278159	0.187274
	Atlapetes albofrenatus	-0.542383	0.48405
	Atlapetes blancae	-0.342999	0.00995286
	Atlapetes canigenis	-0.502433	0.473928
	Atlapetes citrinellus	-0.576653	0.47502
	Atlapetes flaviceps	-0.449628	0.142595
	Atlapetes forbesi	-0.501052	0.460739
	Atlapetes fulviceps	-0.703388	0.781956
	Atlapetes fuscoolivaceus	-0.426135	0.435822
	Atlapetes latinuchus	-0.518146	0.202754
	Atlapetes leucopis	-0.501974	0.478203
	Atlapetes leucopterus	-0.467505	-0.252979
	Atlapetes melanocephalus	-0.542128	0.247254
	Atlapetes melanolaemus	-0.502284	0.203956
	Atlapetes melanopsis	-0.590369	0.531542
	Atlapetes nationi	-0.465423	0.541362
	Atlapetes pallidiceps	-0.617226	0.530327
	Atlapetes pallidinucha	-0.553313	0.348054
	Atlapetes personatus	-0.499156	0.151124
	Atlapetes pileatus	-0.409929	-0.123591
	Atlapetes rufigenis	-0.434724	0.261953
	Atlapetes rufinucha	-0.58845	0.223148
	Atlapetes schistaceus	-0.528773	0.464045
	Atlapetes seebohmi	-0.405035	0.148359
	Atlapetes semirufus	-0.615931	0.530199
	Atlapetes terborghi	-0.614518	0.750953
	Atlapetes tricolor	-0.402227	0.2815
	Atrichornis clamosus	0.339394	-1.62694
	Atrichornis rufescens	-0.364129	-0.97194
	Attagis gayi	1.10263	1.25003
	Attagis malouinus	1.24394	1.50226
	Atthis ellioti	-0.978663	0.253018
	Atthis heloisa	-0.985719	0.177282
	Atticora fasciata	-1.33398	-0.739034
	Atticora melanoleuca	-1.13915	-0.894671
	Attila bolivianus	-0.58212	-0.412283
	Attila cinnamomeus	-0.425214	-0.208532
	Attila citriniventris	-0.997836	0.18543
	Attila phoenicurus	-0.843283	-0.260546
	Attila rufus	-0.703923	-0.150818
	Attila spadiceus	-0.524648	-0.761945
	Attila torridus	-0.384761	-0.0984402
	Augastes lumachella	-0.847697	0.0623352
	Augastes scutatus	-0.783221	-0.511846
	Aulacorhynchus albivitta	0.958561	-1.01614
	Aulacorhynchus atrogularis	1.00602	-0.916807
	Aulacorhynchus caeruleogularis	0.952929	-1.03195
	Aulacorhynchus calorhynchus	0.92955	0.0234202
	Aulacorhynchus coeruleicinctis	0.498101	0.3309
	Aulacorhynchus cyanolaemus	1.26304	-1.06542
	Aulacorhynchus derbianus	0.914455	0.734279
	Aulacorhynchus haematopygus	0.823957	-0.234811
	Aulacorhynchus huallagae	1.14491	1.14546
	Aulacorhynchus prasinus	1.12975	-0.635469
	Aulacorhynchus sulcatus	0.615883	0.145817
	Aulacorhynchus wagleri	1.02169	-0.876477
	Aulacorhynchus whitelianus	0.92649	0.309224
	Auliscomys boliviensis	-1.27599	1.10933
	Auliscomys pictus	-1.26452	0.662328
	Auliscomys sublimis	-1.4742	1.02156
	Auriparus flaviceps	-1.29167	-0.644429
	Automolus infuscatus	-0.597606	-0.688986
	Automolus lammi	-0.671496	0.142985
	Automolus leucophthalmus	-1.06821	-0.171657
	Automolus melanopezus	-0.607434	-0.695736
	Automolus ochrolaemus	-0.568532	-0.920984
	Automolus rubiginosus	-0.465702	-0.808164
	Automolus rufipectus	-0.0579971	0.0908382
	Automolus rufipileatus	-0.598215	-0.838225
	Avahi betsileo	2.14943	0.400757
	Avahi cleesei	2.98477	1.15967
	Avahi laniger	2.73966	0.869733
	Avahi meridionalis	2.35802	0.671884
	Avahi mooreorum	1.38467	1.64268
	Avahi occidentalis	2.45505	0.965919
	Avahi peyrierasi	2.3736	0.152424
	Avahi ramanantsoavanai	2.37445	0.478133
	Avahi unicolor	2.4388	0.979521
	Aviceda cuculoides	0.979328	-0.623837
	Aviceda jerdoni	0.79837	-1.00017
	Aviceda leuphotes	0.731597	-1.40015
	Aviceda madagascariensis	1.13254	-0.978813
	Aviceda subcristata	1.15566	-0.894012
	Avocettula recurvirostris	-0.770668	0.0378875
	Axis axis	4.24197	0.796093
	Axis calamianensis	3.26829	1.52025
	Axis kuhlii	3.43603	1.40421
	Axis porcinus	3.47162	1.5464
	Aythya affinis	1.41919	-0.338031
	Aythya americana	1.28499	0.874339
	Aythya australis	1.27165	0.425801
	Aythya baeri	0.715084	1.24512
	Aythya collaris	0.705495	1.37982
	Aythya ferina	1.62775	-0.416524
	Aythya fuligula	0.963247	-0.987128
	Aythya innotata	1.03831	0.0387268
	Aythya marila	0.878012	-1.17106
	Aythya novaeseelandiae	0.793706	0.135784
	Aythya nyroca	1.01851	0.729797
	Aythya valisineria	1.55946	0.325551
	Babax koslowi	0.12691	-0.156611
	Babax lanceolatus	-0.1296	-0.710469
	Babax waddelli	0.19283	0.21453
	Babyrousa babyrussa	3.86426	1.47267
	Babyrousa celebensis	3.48971	1.34538
	Babyrousa togeanensis	3.60859	0.930793
	Baeolophus atricristatus	-1.05286	-0.148339
	Baeolophus bicolor	-0.99986	-0.543132
	Baeolophus inornatus	-1.04319	-0.381006
	Baeolophus ridgwayi	-1.28872	0.0507785
	Baeolophus wollweberi	-1.60695	-0.643525
	Baeopogon clamans	-0.278266	0.412806
	Baeopogon indicator	0.0473979	-0.0570631
	Baiomys musculus	-1.46956	1.09596
	Baiomys taylori	-1.58471	1.21735
	Baiyankamys habbema	-1.17475	0.264063
	Baiyankamys shawmayeri	-1.3685	0.710243
	Balaeniceps rex	2.87352	-0.219229
	Balantiopteryx infusca	-1.49524	-0.879394
	Balantiopteryx io	-1.28307	-1.0973
	Balantiopteryx plicata	-1.04036	-1.2205
	Balearica pavonina	3.32575	-1.73317
	Balearica regulorum	3.10331	-1.54502
	Balionycteris maculata	0.439734	0.319537
	Bambusicola fytchii	-0.151734	1.77182
	Bambusicola sonorivox	-0.196055	1.20703
	Bambusicola thoracicus	-0.133774	1.49837
	Bandicota bengalensis	-0.257662	-0.0200344
	Bandicota indica	0.145941	0.227822
	Bandicota savilei	-0.234127	1.3438
	Bangsia arcaei	-0.0948705	0.639256
	Bangsia aureocincta	-0.645779	0.878183
	Bangsia edwardsi	-0.331875	0.691258
	Bangsia melanochlamys	-0.237644	0.875568
	Bangsia rothschildi	-0.0276875	1.53909
	Barbastella barbastellus	-0.510935	-1.78197
	Barbastella leucomelas	-0.258445	-1.9416
	Barnardius zonarius	0.796856	0.0774508
	Bartramia longicauda	0.0175574	-0.294608
	Baryphthengus martii	0.142132	0.365189
	Baryphthengus ruficapillus	-0.225564	-0.0454649
	Basileuterus basilicus	-0.994559	-1.01263
	Basileuterus belli	-1.31903	-0.40241
	Basileuterus bivittatus	-0.87701	-1.07772
	Basileuterus chrysogaster	-1.07645	-0.954791
	Basileuterus cinereicollis	-1.03365	-0.885056
	Basileuterus conspicillatus	-1.00555	-0.97504
	Basileuterus coronatus	-0.879587	-1.0211
	Basileuterus culicivorus	-0.978477	-0.779356
	Basileuterus flaveolus	-1.0795	-0.812488
	Basileuterus fraseri	-1.13337	-0.854091
	Basileuterus griseiceps	-1.13041	-0.452988
	Basileuterus hypoleucus	-1.33183	-0.375109
	Basileuterus ignotus	-1.11986	-0.501848
	Basileuterus leucoblepharus	-0.89937	-0.983213
	Basileuterus leucophrys	-0.981315	-0.792987
	Basileuterus luteoviridis	-1.16945	-0.681598
	Basileuterus melanogenys	-0.972922	-0.203854
	Basileuterus nigrocristatus	-1.03188	-0.873851
	Basileuterus rufifrons	-0.520508	-1.68209
	Basileuterus signatus	-1.03742	-1.07042
	Basileuterus trifasciatus	-1.29836	-0.674385
	Basileuterus tristriatus	-1.05776	-0.744381
	Basilinna leucotis	-0.83254	-0.0104282
	Basilinna xantusii	-0.594462	-0.562362
	Basilornis celebensis	0.565526	0.857699
	Basilornis corythaix	0.610817	1.09888
	Basilornis galeatus	0.683637	0.670738
	Basilornis mirandus	-0.114606	0.17091
	Bassaricyon alleni	2.25461	0.31722
	Bassaricyon beddardi	1.29062	0.708125
	Bassaricyon gabbii	2.28195	0.302403
	Bassaricyon lasius	1.69664	0.416264
	Bassaricyon pauli	1.80674	0.420021
	Bassariscus astutus	1.58431	-0.174754
	Bassariscus sumichrasti	1.86172	0.268653
	Batara cinerea	0.30494	-1.13092
	Bathmocercus cerviniventris	-1.04065	-0.811681
	Bathmocercus rufus	-1.13841	-0.588795
	Bathmocercus winifredae	-1.36056	-0.684509
	Bathyergus janetta	0.100209	2.2605
	Bathyergus suillus	0.346817	2.29148
	Batis capensis	-0.425202	-1.61463
	Batis crypta	-0.525227	-1.26772
	Batis diops	-0.682368	-0.994203
	Batis erlangeri	-0.484186	-0.850666
	Batis fratrum	-0.660754	-1.19398
	Batis ituriensis	-0.677992	-1.22016
	Batis margaritae	-0.583273	-1.23202
	Batis minima	-0.649472	-1.26
	Batis minor	-0.455363	-1.44635
	Batis minulla	-0.696099	-1.06249
	Batis mixta	-0.465062	-1.45067
	Batis molitor	-0.359502	-1.78041
	Batis occulta	-0.449716	-1.6908
	Batis orientalis	-0.800781	-0.976409
	Batis perkeo	-0.78995	-1.11903
	Batis poensis	-0.867615	-0.97844
	Batis pririt	-0.70816	-1.06785
	Batis senegalensis	-0.540415	-1.48417
	Batis soror	-0.617882	-1.29406
	Batomys dentatus	-0.377306	2.68723
	Batomys granti	-0.416255	2.6639
	Batomys russatus	-0.410898	2.68819
	Batomys salomonseni	-0.327684	2.64386
	Batrachostomus auritus	0.622947	-1.04785
	Batrachostomus cornutus	0.615769	-1.56586
	Batrachostomus harterti	0.301018	-0.976635
	Batrachostomus hodgsoni	0.33477	-1.33937
	Batrachostomus javensis	0.685762	-2.07588
	Batrachostomus mixtus	0.238901	-0.935721
	Batrachostomus moniliger	0.489799	-1.00375
	Batrachostomus poliolophus	0.237776	-0.937445
	Batrachostomus septimus	0.289721	-0.963512
	Batrachostomus stellatus	0.097207	-0.796934
	Bauerus dubiaquercus	-0.301175	-0.986796
	Bdeogale crassicauda	1.4138	-0.732138
	Bdeogale jacksoni	1.61752	-0.00882629
	Bdeogale nigripes	1.43328	-0.0292472
	Bdeogale omnivora	1.1941	-0.202403
	Beamys hindei	-0.934987	2.42951
	Beatragus hunteri	3.61988	1.45991
	Belomys pearsonii	0.435223	1.16948
	Berenicornis comatus	2.82663	-0.42184
	Berlepschia rikeri	-0.631209	-0.798546
	Bernieria apperti	-0.980115	-1.00748
	Bernieria cinereiceps	-1.07483	-0.709387
	Bernieria madagascariensis	-1.15582	-0.384608
	Bernieria tenebrosa	-0.959896	-0.751304
	Bernieria zosterops	-1.17388	-0.874814
	Berylmys berdmorei	-0.456604	1.47747
	Berylmys bowersi	-0.297002	1.24419
	Berylmys mackenziei	-0.443369	1.91992
	Berylmys manipulus	-0.376267	1.11026
	Bettongia gaimardi	1.8119	1.88049
	Bettongia lesueur	1.79287	1.46854
	Bettongia penicillata	1.8621	1.52664
	Bettongia tropica	1.34655	1.51933
	Bias musicus	-0.308737	-1.18514
	Biatas nigropectus	-0.580921	-0.256521
	Bibimys chacoensis	-1.19954	2.41756
	Bibimys labiosus	-1.14699	2.39264
	Bibimys torresi	-1.05929	2.11393
	Bison bison	5.35747	0.239511
	Bison bonasus	4.84215	1.19699
	Biswamoyopterus biswasi	1.47147	1.91458
	Biziura lobata	1.36249	-0.668616
	Blanfordimys afghanus	1.09612	0.25744
	Blanfordimys bucharensis	1.63521	0.16329
	Blarina brevicauda	-2.54033	1.38166
	Blarina carolinensis	-2.29608	0.938825
	Blarina hylophaga	-2.39159	1.15437
	Blarinella griselda	-2.53464	0.388825
	Blarinella quadraticauda	-2.66849	0.477052
	Blarinella wardi	-2.68315	0.490904
	Blarinomys breviceps	-0.526072	1.29969
	Blastocerus dichotomus	3.41637	1.84021
	Bleda canicapillus	-0.494955	-0.53027
	Bleda eximius	-0.730115	-0.521234
	Bleda notatus	-0.61937	-0.738347
	Bleda syndactylus	-0.49588	-0.572671
	Blythipicus pyrrhotis	-0.137844	-0.319593
	Blythipicus rubiginosus	-0.314967	-0.895688
	Boissonneaua flavescens	-0.391543	-0.284453
	Boissonneaua jardini	-0.431734	-0.0777799
	Boissonneaua matthewsii	-0.581817	0.121845
	Bolbopsittacus lunulatus	0.375724	0.846092
	Bolborhynchus ferrugineifrons	0.418443	1.04051
	Bolborhynchus lineola	0.436351	1.40418
	Bolborhynchus orbygnesius	0.6234	0.949202
	Bombycilla cedrorum	-0.175345	0.334428
	Bombycilla garrulus	-0.106156	0.311596
	Bombycilla japonica	-0.191254	0.0762699
	Bonasa bonasia	0.435377	2.06934
	Bonasa sewerzowi	0.257725	1.91632
	Bonasa umbellus	0.0962403	2.0282
	Bos gaurus	4.64074	1.55395
	Bos javanicus	4.55462	1.52919
	Bos mutus	4.66978	1.59361
	Boselaphus tragocamelus	3.91919	1.88071
	Bostrychia bocagei	1.33743	-0.713606
	Bostrychia carunculata	1.6285	-1.6126
	Bostrychia hagedash	1.82174	-2.1335
	Bostrychia olivacea	1.4134	-0.904374
	Bostrychia rara	1.43724	-1.09102
	Botaurus lentiginosus	0.464368	0.869347
	Botaurus pinnatus	0.613721	0.5989
	Botaurus poiciloptilus	0.614059	0.701558
	Botaurus stellaris	0.713982	0.915469
	Bowdleria punctata	-1.10119	-0.611588
	Brachiones przewalskii	-1.07748	2.24827
	Brachycope anomala	-0.386796	0.62039
	Brachygalba albogularis	-0.453971	-1.03453
	Brachygalba goeringi	-0.545067	-1.55001
	Brachygalba lugubris	-0.385472	-1.66705
	Brachygalba salmoni	-0.197024	-1.36146
	Brachylagus idahoensis	-0.0906159	2.18198
	Brachyphylla cavernarum	1.06347	0.210559
	Brachyphylla nana	0.798557	0.699675
	Brachypteracias leptosomus	0.0717931	-0.508334
	Brachypteryx hyperythra	-0.325838	-0.886635
	Brachypteryx leucophrys	-0.927274	-0.992381
	Brachypteryx montana	-0.814898	-1.09854
	Brachypteryx stellata	-0.611803	-0.217778
	Brachyramphus brevirostris	2.36503	-2.19009
	Brachyramphus marmoratus	1.86814	-2.09332
	Brachyramphus perdix	2.15795	-2.81473
	Brachytarsomys albicauda	0.143836	1.57175
	Brachytarsomys villosa	0.30777	1.72784
	Brachyteles arachnoides	4.07739	1.04583
	Brachyteles hypoxanthus	4.24275	0.725622
	Brachyuromys betsileoensis	-0.710681	1.61848
	Brachyuromys ramirohitra	-0.800192	1.98488
	Bradornis infuscatus	-1.18584	-0.636165
	Bradornis mariquensis	-0.990447	-0.464122
	Bradornis microrhynchus	-1.40096	-0.360477
	Bradornis pallidus	-1.08918	-0.256042
	Bradypterus accentor	-1.08376	-0.956496
	Bradypterus alfredi	-1.18492	-0.532041
	Bradypterus alishanensis	-1.12492	-0.917969
	Bradypterus baboecala	-1.29142	-0.332458
	Bradypterus bangwaensis	-1.00313	-0.60826
	Bradypterus barratti	-1.06923	-0.352823
	Bradypterus carpalis	-1.25254	-0.188251
	Bradypterus castaneus	-1.1801	-0.727101
	Bradypterus caudatus	-1.07549	-0.763082
	Bradypterus cinnamomeus	-1.10358	-0.582585
	Bradypterus davidi	-1.24987	-0.848876
	Bradypterus grandis	-1.23188	-0.260767
	Bradypterus graueri	-1.24766	-0.192958
	Bradypterus lopezi	-1.00895	-0.610847
	Bradypterus luteoventris	-1.15068	-0.988321
	Bradypterus major	-1.38588	-0.64201
	Bradypterus mandelli	-1.33192	-0.854284
	Bradypterus montis	-1.12095	-0.897643
	Bradypterus palliseri	-1.3372	-0.807469
	Bradypterus seebohmi	-1.17649	-0.869963
	Bradypterus sylvaticus	-1.03121	-0.816756
	Bradypterus tacsanowskius	-1.24309	-0.687088
	Bradypterus thoracicus	-1.36616	-0.695272
	Bradypterus timorensis	-1.17117	-0.879889
	Bradypterus victorini	-1.31563	-0.783195
	Bradypus pygmaeus	2.96611	1.12852
	Bradypus torquatus	3.04046	1.14697
	Bradypus tridactylus	3.14931	0.848255
	Bradypus variegatus	3.38723	0.265319
	Branta bernicla	2.10799	0.768995
	Branta canadensis	2.48788	0.520959
	Branta hutchinsii	2.34252	0.90902
	Branta leucopsis	2.23572	0.623423
	Branta ruficollis	2.01503	0.5591
	Branta sandvicensis	2.21472	1.17493
	Brotogeris chiriri	0.214505	1.33832
	Brotogeris chrysoptera	0.472315	0.691258
	Brotogeris cyanoptera	0.024273	1.01216
	Brotogeris jugularis	0.472922	0.549743
	Brotogeris pyrrhoptera	0.309432	1.24779
	Brotogeris sanctithomae	0.39161	0.889107
	Brotogeris tirica	0.412435	0.725367
	Brotogeris versicolurus	0.182103	1.22085
	Brucepattersonius albinasus	-1.68173	0.241113
	Brucepattersonius griserufescens	-1.5716	0.214919
	Brucepattersonius guarani	-1.68369	0.538727
	Brucepattersonius igniventris	-1.75371	0.581214
	Brucepattersonius iheringi	-1.61318	0.149982
	Brucepattersonius misionensis	-1.63255	0.556097
	Brucepattersonius paradisus	-1.83506	0.630615
	Brucepattersonius soricinus	-1.65738	0.531486
	Bubalornis albirostris	-0.161871	0.344876
	Bubalornis niger	-0.386687	0.64049
	Bubalus arnee	4.72337	0.648883
	Bubalus depressicornis	4.34618	1.57353
	Bubalus mindorensis	4.62497	0.884973
	Bubalus quarlesi	4.04196	1.57539
	Bubo africanus	1.57219	-1.42834
	Bubo ascalaphus	2.54612	-0.580228
	Bubo bengalensis	2.31046	-0.545798
	Bubo blakistoni	1.65952	0.444149
	Bubo bubo	2.75377	-1.0576
	Bubo capensis	2.54516	-0.9173
	Bubo cinerascens	1.5784	-1.04437
	Bubo coromandus	2.29432	-0.0301017
	Bubo lacteus	2.45479	-0.453859
	Bubo leucostictus	1.43026	-1.26155
	Bubo magellanicus	2.17469	-0.6586
	Bubo nipalensis	2.68069	-0.265392
	Bubo philippensis	2.17347	0.487892
	Bubo poensis	1.50564	-1.00837
	Bubo scandiacus	1.65415	-0.0353479
	Bubo shelleyi	2.1531	0.466397
	Bubo sumatranus	2.28103	-1.18196
	Bubo virginianus	2.58268	-1.49019
	Bubulcus ibis	0.749692	-1.10752
	Bucanetes githagineus	-0.494953	1.30949
	Buccanodon duchaillui	0.659967	-0.275415
	Bucco capensis	0.199943	-0.57722
	Bucephala albeola	0.467466	-1.2574
	Bucephala clangula	0.844968	-1.10834
	Bucephala islandica	0.47492	-0.225673
	Buceros bicornis	2.89337	0.0848856
	Buceros hydrocorax	2.53926	0.286985
	Buceros mindanensis	2.82707	-0.0302168
	Buceros rhinoceros	3.0346	0.419211
	Bucorvus abyssinicus	3.47657	-1.02622
	Bucorvus leadbeateri	3.99582	-1.64284
	Budorcas taxicolor	4.40599	0.986078
	Buettikoferella bivittata	-0.786458	-1.03996
	Bugeranus carunculatus	3.42402	-0.57644
	Bullimus bagobus	-0.198886	2.22267
	Bullimus gamay	-0.326766	2.52298
	Bullimus luzonicus	0.0715682	1.78543
	Bulweria bulwerii	2.7247	-3.32044
	Bulweria fallax	2.43271	-2.72197
	Bunolagus monticularis	1.50602	1.68462
	Bunomys andrewsi	-0.993187	0.791783
	Bunomys chrysocomus	-1.15371	0.848903
	Bunomys coelestis	-1.07943	1.05431
	Bunomys fratrorum	-0.923747	0.764285
	Bunomys penitus	-0.973158	1.10628
	Bunomys prolatus	-1.04107	1.06036
	Buphagus africanus	-0.462307	-0.748829
	Buphagus erythrorhynchus	-0.57707	-0.727207
	Burhinus bistriatus	1.7235	-0.885434
	Burhinus capensis	1.67736	-1.97363
	Burhinus grallarius	1.72284	-1.38547
	Burhinus indicus	1.79303	-0.75067
	Burhinus oedicnemus	1.60226	-1.16568
	Burhinus senegalensis	1.67967	-1.59914
	Burhinus superciliaris	1.39549	-0.929972
	Burhinus vermiculatus	1.46702	-2.04195
	Burramys parvus	-0.537317	0.818228
	Busarellus nigricollis	2.11344	-0.823322
	Butastur indicus	1.16895	0.0250552
	Butastur liventer	0.937324	-0.558553
	Butastur rufipennis	0.924522	-1.38865
	Butastur teesa	0.790359	-0.359147
	Buteo albigula	1.76057	0.022743
	Buteo albonotatus	2.0124	-0.31274
	Buteo augur	2.051	-0.428652
	Buteo auguralis	1.37342	-0.578052
	Buteo brachypterus	1.93129	-0.821001
	Buteo brachyurus	1.9119	-0.461955
	Buteo buteo	2.04632	-0.712212
	Buteo galapagoensis	1.90345	-0.189407
	Buteo hemilasius	1.76617	-0.0269576
	Buteo jamaicensis	2.11752	-1.02579
	Buteo japonicus	1.94723	-0.97286
	Buteo lagopus	1.78584	-0.600376
	Buteo lineatus	1.27035	-0.221196
	Buteo nitidus	1.62635	-0.507005
	Buteo oreophilus	1.56759	0.401079
	Buteo plagiatus	1.57205	-0.625335
	Buteo platypterus	1.52488	-0.258458
	Buteo refectus	2.02502	-0.336689
	Buteo regalis	1.84056	0.0467278
	Buteo ridgwayi	1.91421	0.0649051
	Buteo rufinus	1.91968	-0.225122
	Buteo rufofuscus	2.20065	-0.576581
	Buteo socotraensis	1.6991	-0.112125
	Buteo solitarius	2.35492	-1.18952
	Buteo swainsoni	1.86076	-1.02086
	Buteo trizonatus	1.82328	-0.0214442
	Buteo ventralis	2.10908	-0.0468603
	Buteogallus aequinoctialis	1.50553	-1.18113
	Buteogallus anthracinus	1.78267	-0.74864
	Buteogallus coronatus	3.12326	-0.63692
	Buteogallus gundlachii	1.54132	-0.167226
	Buteogallus lacernulatus	1.72302	0.553154
	Buteogallus meridionalis	2.18116	-1.0241
	Buteogallus schistaceus	1.64333	0.233464
	Buteogallus solitarius	2.82985	-0.0682372
	Buteogallus urubitinga	2.29578	-0.9134
	Buthraupis aureodorsalis	0.219814	1.08705
	Buthraupis eximia	0.238608	1.24996
	Buthraupis montana	0.150374	1.4378
	Buthraupis wetmorei	-0.308377	0.124158
	Butorides striata	0.364158	-0.262098
	Bycanistes albotibialis	2.68212	0.136687
	Bycanistes brevis	2.89996	-0.275818
	Bycanistes bucinator	2.48942	-0.200999
	Bycanistes cylindricus	2.67275	0.132522
	Bycanistes fistulator	2.59883	-0.314262
	Bycanistes sharpii	2.57767	-1.0498
	Bycanistes subcylindricus	2.89513	-0.630111
	Cabassous centralis	1.9079	-1.30004
	Cabassous chacoensis	1.07606	-0.621418
	Cabassous tatouay	1.63581	-0.80067
	Cabassous unicinctus	1.92244	-1.29358
	Cacajao ayresi	2.94409	0.506777
	Cacajao calvus	2.92382	0.636567
	Cacajao hosomi	3.06387	0.204683
	Cacatua alba	2.2444	-0.200582
	Cacatua ducorpsii	1.96881	0.404065
	Cacatua galerita	2.53979	0.526075
	Cacatua goffiniana	1.95526	-0.034031
	Cacatua haematuropygia	1.97329	0.686723
	Cacatua leadbeateri	1.73244	0.0539599
	Cacatua moluccensis	2.42971	0.770489
	Cacatua ophthalmica	1.87664	1.17847
	Cacatua pastinator	2.194	-0.273685
	Cacatua sanguinea	2.40205	-0.206522
	Cacatua sulphurea	2.28189	-0.131136
	Cacatua tenuirostris	2.15131	0.902031
	Cacicus cela	0.302156	0.013985
	Cacicus chrysonotus	-0.221746	0.0930846
	Cacicus chrysopterus	-0.17131	-0.204472
	Cacicus haemorrhous	-0.122057	0.107624
	Cacicus koepckeae	-0.324607	0.151596
	Cacicus melanicterus	-0.0466759	-0.330214
	Cacicus sclateri	-0.10528	-0.613881
	Cacicus solitarius	-0.428808	-0.527263
	Cacicus uropygialis	-0.386337	-0.315968
	Cacomantis aeruginosus	0.127512	-0.358681
	Cacomantis castaneiventris	-0.590401	-0.871589
	Cacomantis flabelliformis	0.147391	-1.31607
	Cacomantis merulinus	-0.44013	-1.27022
	Cacomantis passerinus	-0.318921	-1.34806
	Cacomantis sonneratii	-0.559111	-1.2718
	Cacomantis variolosus	0.266407	-1.95738
	Caenolestes caniventer	-0.901298	0.318319
	Caenolestes condorensis	-0.756047	0.0676516
	Caenolestes convelatus	-0.99958	0.339982
	Caenolestes fuliginosus	-1.39814	0.502099
	Cairina moschata	1.07686	0.64403
	Calamanthus campestris	-0.714502	-0.751525
	Calamanthus fuliginosus	-0.282574	-1.50803
	Calamospiza melanocorys	-0.799417	0.634538
	Calandrella acutirostris	-1.20364	0.312087
	Calandrella brachydactyla	-0.97518	-0.203295
	Calandrella cheleensis	-1.08305	0.16683
	Calandrella cinerea	-0.967524	-0.0308309
	Calandrella raytal	-1.25519	-0.379887
	Calandrella rufescens	-0.846013	0.396332
	Calandrella somalica	-1.06457	-0.146396
	Calcarius lapponicus	-1.01953	-0.0200125
	Calcarius ornatus	-0.892708	0.289165
	Calcarius pictus	-0.324303	-0.742384
	Calcochloris obtusirostris	-0.737075	-1.33994
	Calcochloris tytonis	-1.14665	-0.0407052
	Calherodius leuconotus	1.40095	-0.185633
	Calicalicus madagascariensis	-0.0217284	-1.71589
	Calicalicus rufocarpalis	-0.389354	-0.82023
	Calidris acuminata	0.239707	-1.3773
	Calidris alba	0.415593	-1.38061
	Calidris alpina	0.532001	-1.96804
	Calidris bairdii	0.154977	-2.17231
	Calidris canutus	0.454524	-1.56634
	Calidris falcinellus	0.259724	-1.63711
	Calidris ferruginea	0.805721	-2.87027
	Calidris fuscicollis	0.251173	-1.80505
	Calidris himantopus	0.24261	-1.52909
	Calidris maritima	0.375217	-1.16395
	Calidris mauri	-0.157864	-1.48685
	Calidris melanotos	0.537988	-1.93047
	Calidris minuta	0.392418	-2.44916
	Calidris minutilla	0.100003	-2.55292
	Calidris ptilocnemis	0.069737	-1.3047
	Calidris pugnax	0.249318	-1.92079
	Calidris pusilla	0.0964746	-1.87383
	Calidris pygmaea	0.224927	-0.814801
	Calidris ruficollis	0.0124894	-1.14748
	Calidris subminuta	0.0379041	-1.3771
	Calidris subruficollis	0.149809	-0.751783
	Calidris temminckii	0.113876	-2.24805
	Calidris tenuirostris	0.792748	-0.475823
	Calidris virgata	0.32958	-1.12032
	Caliechthrus leucolophus	-0.375782	-0.118078
	Callacanthis burtoni	-0.0562055	1.42047
	Callaeas cinereus	1.88111	0.577458
	Callibella humilis	1.22832	-0.17621
	Callicebus aureipalatii	2.04474	0.838009
	Callicebus baptista	2.21701	0.992537
	Callicebus barbarabrownae	2.30176	0.597221
	Callicebus bernhardi	2.10084	0.927256
	Callicebus brunneus	2.24897	0.812827
	Callicebus caligatus	2.25707	0.819635
	Callicebus caquetensis	2.0769	0.865773
	Callicebus cinerascens	2.25707	0.819635
	Callicebus coimbrai	2.39187	0.370934
	Callicebus cupreus	2.29953	0.594611
	Callicebus discolor	2.30109	0.593684
	Callicebus donacophilus	2.3238	0.502194
	Callicebus dubius	2.25707	0.819635
	Callicebus hoffmannsi	2.16169	0.886898
	Callicebus lucifer	2.21077	0.900639
	Callicebus lugens	2.18745	0.890271
	Callicebus medemi	2.21077	0.900639
	Callicebus melanochir	2.26903	0.929783
	Callicebus modestus	2.25707	0.819635
	Callicebus moloch	2.30422	0.732568
	Callicebus nigrifrons	2.18432	0.892123
	Callicebus oenanthe	2.27758	0.59291
	Callicebus olallae	2.3745	0.524733
	Callicebus ornatus	2.11488	0.732399
	Callicebus pallescens	2.39296	0.153316
	Callicebus personatus	2.27383	0.931916
	Callicebus purinus	2.30489	0.595369
	Callicebus regulus	2.18745	0.890271
	Callicebus stephennashi	2.0488	0.911782
	Callicebus torquatus	2.20921	0.901566
	Callimico goeldii	1.3699	0.339483
	Callipepla californica	-0.0547799	1.21951
	Callipepla douglasii	-0.495236	1.10247
	Callipepla gambelii	-0.406806	1.75055
	Callipepla squamata	-0.695797	1.49615
	Calliphlox amethystina	-0.539452	-0.891347
	Calliphlox bryantae	-0.544443	-0.729099
	Calliphlox evelynae	-0.757631	-0.721646
	Calliphlox mitchellii	-0.801264	-0.217777
	Callistomys pictus	0.20496	2.19811
	Callithrix aurita	0.973089	0.570562
	Callithrix flaviceps	0.991193	0.559849
	Callithrix geoffroyi	1.02848	0.364822
	Callithrix jacchus	1.06431	0.141169
	Callithrix kuhlii	1.21352	0.105304
	Callithrix penicillata	1.24095	-0.0371454
	Callocephalon fimbriatum	1.67837	-0.00875206
	Callonetta leucophrys	0.876301	1.18158
	Callosciurus adamsi	0.619589	1.32203
	Callosciurus albescens	0.540836	1.02816
	Callosciurus baluensis	0.60695	1.24913
	Callosciurus caniceps	1.08501	0.224725
	Callosciurus erythraeus	0.891538	0.85968
	Callosciurus finlaysonii	0.904056	0.849906
	Callosciurus inornatus	0.472944	1.32789
	Callosciurus melanogaster	0.447475	1.54033
	Callosciurus nigrovittatus	0.634561	1.08207
	Callosciurus notatus	0.970643	0.219911
	Callosciurus orestes	0.521451	1.4747
	Callosciurus phayrei	0.454072	1.50685
	Callosciurus prevostii	0.982314	1.32203
	Callosciurus pygerythrus	0.617491	0.987553
	Callosciurus quinquestriatus	0.451566	1.22205
	Calochaetes coccineus	-0.540709	0.58833
	Calocitta colliei	0.614858	-0.277051
	Calocitta formosa	0.873245	-0.108469
	Caloenas nicobarica	2.25969	0.345777
	Calomys boliviae	-1.49589	2.38127
	Calomys callidus	-1.49589	2.38127
	Calomys callosus	-0.810437	1.14884
	Calomys expulsus	-1.02141	1.55638
	Calomys fecundus	-1.24483	0.449089
	Calomys hummelincki	-1.29024	1.8612
	Calomys laucha	-1.37359	1.41951
	Calomys lepidus	-1.36492	1.98891
	Calomys musculinus	-1.47889	1.87545
	Calomys sorellus	-1.07546	1.24464
	Calomys tener	-1.2974	1.25353
	Calomys tocantinsi	-1.14685	1.76968
	Calomys venustus	-1.14048	2.06076
	Calomyscus bailwardi	-1.18005	1.55791
	Calomyscus baluchi	-1.10452	1.52885
	Calomyscus elburzensis	-0.902052	1.09547
	Calomyscus grandis	-0.804709	0.968783
	Calomyscus hotsoni	-1.10407	1.52905
	Calomyscus mystax	-1.40226	1.91482
	Calomyscus tsolovi	-0.261004	1.18853
	Calomyscus urartensis	-0.736358	1.26696
	Calonectris borealis	3.44181	-2.26887
	Calonectris diomedea	3.17121	-2.76248
	Calonectris edwardsii	3.04553	-2.44689
	Calonectris leucomelas	2.94266	-2.60214
	Caloperdix oculeus	0.00843088	1.27558
	Caloramphus fuliginosus	0.46778	-0.874456
	Caloramphus hayii	0.451128	-1.24398
	Calothorax lucifer	-0.553949	-0.733325
	Calothorax pulcher	-0.817092	-0.261292
	Caluromys derbianus	0.0105532	1.68144
	Caluromys lanatus	0.25045	1.55346
	Caluromys philander	-0.239976	1.94467
	Caluromysiops irrupta	-0.0527923	1.6335
	Calypte anna	-0.276548	-0.930587
	Calypte costae	-0.437479	-0.837665
	Calyptocichla serina	-0.289621	0.785174
	Calyptomena hosii	0.260229	1.14221
	Calyptomena viridis	0.348831	-0.0445969
	Calyptomena whiteheadi	0.70723	0.637238
	Calyptophilus frugivorus	-0.689627	-0.457603
	Calyptophractus retusus	0.0594547	-0.799801
	Calyptorhynchus banksii	3.008	0.196839
	Calyptorhynchus lathami	2.45488	0.351102
	Calyptura cristata	-1.00839	0.038324
	Camarhynchus heliobates	-0.58134	0.123688
	Camarhynchus pallidus	-0.503586	0.17029
	Camarhynchus parvulus	-0.751789	0.194939
	Camarhynchus pauper	-0.606932	0.117642
	Camarhynchus psittacula	-0.689115	0.228298
	Camaroptera brachyura	-0.422491	-2.02073
	Camaroptera chloronota	-0.680175	-1.45636
	Camaroptera fasciolata	-0.930537	-1.11998
	Camaroptera simplex	-0.881712	-0.963244
	Camaroptera superciliaris	-1.04576	-1.15609
	Camaroptera undosa	-0.940328	-1.03662
	Camelus ferus	4.85317	1.58916
	Campephaga flava	-0.0488751	-1.25943
	Campephaga lobata	-0.403904	-0.709903
	Campephaga oriolina	-0.463595	-1.04937
	Campephaga petiti	-0.423891	-0.998903
	Campephaga phoenicea	-0.465007	-1.01718
	Campephaga quiscalina	-0.303849	-1.17008
	Campephilus gayaquilensis	0.425861	-0.487829
	Campephilus guatemalensis	0.872593	-1.01645
	Campephilus haematogaster	0.282295	-0.784982
	Campephilus leucopogon	0.294045	-0.773338
	Campephilus magellanicus	0.444005	-0.605125
	Campephilus melanoleucos	0.952554	-1.47526
	Campephilus pollens	0.16013	-0.083391
	Campephilus robustus	0.292478	-0.6395
	Campephilus rubricollis	1.11785	-1.59305
	Campephilus splendens	0.854469	0.154515
	Campethera abingoni	-0.0964317	-1.5199
	Campethera bennettii	-0.60027	-0.439643
	Campethera cailliautii	-0.415398	-1.16531
	Campethera caroli	-0.331381	-1.15464
	Campethera maculosa	-0.305444	-1.36928
	Campethera mombassica	-0.51653	-0.521559
	Campethera nivosa	-0.0910767	-1.80712
	Campethera notata	-0.365293	-1.06898
	Campethera nubica	-0.561205	-0.688623
	Campethera punctuligera	-0.480464	-0.505525
	Campethera scriptoricauda	-0.635697	-0.455393
	Campethera taeniolaema	-0.339941	0.635191
	Campethera tullbergi	-0.687749	-0.2686
[truncated: 13,486 more rows]

## Sheet: fig_2
Figure 2
	binomial	body_mass_median	litter_clutch_size	hab_breadth	diet_pc1	class
	Abditomys latidens	0.675151	1.23152	-0.578334	-1.43096	Mammalia
	Abeillia abeillei	-1.64413	-0.411367	-0.578334	-0.341614	Aves
	Abeomelomys sevia	-0.12492	-1.65962	-0.578334	-1.38511	Mammalia
	Abrawayaomys ruschii	-0.0553995	1.20877	-1.20191	-0.997577	Mammalia
	Abrocoma bennettii	0.640921	0.805094	-1.20191	-1.43096	Mammalia
	Abrocoma boliviensis	0.408459	-1.65962	-0.578334	-1.43096	Mammalia
	Abrocoma budini	0.563109	-0.415875	-0.578334	-1.43096	Mammalia
	Abrocoma cinerea	0.579589	-0.329946	-0.578334	-1.43096	Mammalia
	Abrocoma famatina	0.563109	-0.415875	-0.578334	-1.43096	Mammalia
	Abrocoma shistacea	0.563109	-0.415875	-0.578334	-1.43096	Mammalia
	Abrocoma uspallata	0.500116	-0.193264	-0.0998436	-1.43096	Mammalia
	Abrocoma vaccarum	0.579589	-0.415875	-1.20191	-1.43096	Mammalia
	Abroscopus albogularis	-1.34973	0.791294	-0.578334	1.13349	Aves
	Abroscopus schisticeps	-1.35655	1.049	-1.20191	1.13349	Aves
	Abroscopus superciliaris	-1.20176	0.43504	-0.578334	1.13349	Aves
	Abrothrix andinus	-0.523338	0.655882	-0.578334	-0.584111	Mammalia
	Abrothrix hershkovitzi	-0.413667	0.0800595	-1.20191	-0.584111	Mammalia
	Abrothrix illuteus	-0.194695	0.950296	-1.20191	-0.584111	Mammalia
	Abrothrix jelskii	-0.359059	-0.00232961	0.658932	-0.584111	Mammalia
	Abrothrix lanosus	-0.467427	0.679375	-0.578334	-0.584111	Mammalia
	Abrothrix longipilis	-0.299032	0.955573	0.658932	-0.584111	Mammalia
	Abrothrix markhami	-0.446134	1.38399	-0.0998436	-0.584111	Mammalia
	Abrothrix olivaceus	-0.531297	1.37065	-0.0998436	-0.584111	Mammalia
	Abrothrix sanborni	-0.527608	-0.199257	-1.20191	-0.584111	Mammalia
	Aburria aburri	1.49682	-0.411367	-0.0998436	-1.19424	Aves
	Acanthagenys rufogularis	-0.19459	-0.159677	0.980229	0.128271	Aves
	Acanthidops bairdi	-0.746627	0.318815	-0.578334	0.266126	Aves
	Acanthisitta chloris	-1.18438	0.836888	0.303542	0.920197	Aves
	Acanthiza apicalis	-1.12479	-0.411367	2.0533	0.629479	Aves
	Acanthiza chrysorrhoa	-1.01854	0.596418	2.0533	0.781689	Aves
	Acanthiza ewingii	-1.16904	0.596418	0.980229	0.781689	Aves
	Acanthiza inornata	-1.16361	0.596418	0.658932	1.03834	Aves
	Acanthiza iredalei	-1.24813	0.318815	-0.0998436	0.698166	Aves
	Acanthiza katherina	-1.16181	-0.199257	-0.578334	1.13349	Aves
	Acanthiza lineata	-1.16541	0.318815	1.809	0.546473	Aves
	Acanthiza murina	-1.07164	-0.411367	-1.20191	1.13349	Aves
	Acanthiza nana	-1.21916	0.318815	1.809	0.781689	Aves
	Acanthiza pusilla	-1.12146	0.129077	2.28566	0.629479	Aves
	Acanthiza reguloides	-1.11553	0.696491	0.658932	0.891732	Aves
	Acanthiza robustirostris	-1.23509	0.129077	-0.0998436	1.13349	Aves
	Acanthiza uropygialis	-1.21078	0.318815	0.980229	0.698166	Aves
	Acanthorhynchus superciliosus	-0.997246	-0.953612	0.980229	0.190174	Aves
	Acanthorhynchus tenuirostris	-0.977993	-0.323503	1.5507	0.650642	Aves
	Acanthornis magna	-0.974205	0.46296	-0.578334	1.13349	Aves
	Accipiter albogularis	0.640165	0.377865	0.658932	-0.489171	Aves
	Accipiter badius	0.33125	0.46296	1.5507	-0.252486	Aves
	Accipiter bicolor	0.758516	0.129077	0.303542	-0.530045	Aves
	Accipiter brachyurus	0.354605	-0.402385	-0.578334	-0.530045	Aves
	Accipiter brevipes	0.514562	0.836888	1.5507	0.509951	Aves
	Accipiter butleri	0.784425	-1.65962	-1.20191	-0.244241	Aves
	Accipiter castanilius	0.40987	0.596418	-1.20191	-0.274317	Aves
	Accipiter cirrocephalus	0.453813	0.46296	1.809	-0.274317	Aves
	Accipiter collaris	0.784425	-1.65962	-1.20191	-0.536404	Aves
	Accipiter cooperii	0.926015	0.987946	1.27569	-0.499084	Aves
	Accipiter erythrauchen	0.402034	0.318815	-0.0998436	-0.530045	Aves
	Accipiter erythropus	0.221664	-0.411367	-0.0998436	0.477773	Aves
	Accipiter fasciatus	0.884593	0.318815	1.27569	0.00315303	Aves
	Accipiter francesiae	0.332959	0.318815	0.980229	0.870464	Aves
	Accipiter gentilis	1.30114	0.596418	0.303542	-0.499084	Aves
	Accipiter griseiceps	0.647184	1.049	0.303542	-0.00572873	Aves
	Accipiter gularis	0.268455	0.43504	2.0533	-0.274317	Aves
	Accipiter gundlachi	1.14091	0.720664	0.658932	-0.530045	Aves
	Accipiter haplochrous	0.574182	0.318815	0.658932	0.269381	Aves
	Accipiter henicogrammus	0.784425	-0.411367	-0.578334	0.261811	Aves
	Accipiter henstii	1.36377	-0.411367	0.658932	-0.530045	Aves
	Accipiter hiogaster	0.799072	0.145675	-0.0998436	0.714044	Aves
	Accipiter imitator	0.598118	-0.411367	-0.578334	0.521621	Aves
	Accipiter luteoschistaceus	0.561191	1.22064	0.303542	0.521621	Aves
	Accipiter madagascariensis	0.47758	0.318815	0.303542	-0.0131124	Aves
	Accipiter melanochlamys	0.673096	0.162121	-0.0998436	-0.274317	Aves
	Accipiter melanoleucus	1.15957	0.194569	0.980229	-0.499084	Aves
	Accipiter meyerianus	1.2198	0.318815	-0.578334	-0.530045	Aves
	Accipiter minullus	0.10013	-0.411367	1.27569	-0.0131124	Aves
	Accipiter nanus	0.784425	-0.411367	-0.578334	0.979241	Aves
	Accipiter nisus	0.567099	1.14636	2.50768	-0.530045	Aves
	Accipiter novaehollandiae	0.88053	0.145675	-0.0998436	0.261811	Aves
	Accipiter ovampensis	0.519948	0.318815	0.303542	-0.530045	Aves
	Accipiter poliocephalus	0.575158	-1.65962	-0.0998436	0.00799623	Aves
	Accipiter poliogaster	1.49774	-0.239728	-1.20191	-0.517809	Aves
	Accipiter princeps	0.784425	1.049	-0.578334	0.702453	Aves
	Accipiter rhodogaster	0.475907	0.194569	0.303542	-0.0131124	Aves
	Accipiter rufitorques	0.549561	0.129077	0.303542	-0.0459144	Aves
	Accipiter rufiventris	0.522289	0.318815	0.980229	-0.274317	Aves
	Accipiter soloensis	0.423818	0.596418	0.980229	-0.24895	Aves
	Accipiter striatus	0.327404	0.946064	2.0533	-0.530045	Aves
	Accipiter superciliosus	0.105775	-0.551764	-0.578334	-0.489171	Aves
	Accipiter sylvestris	0.758406	0.194569	-0.0998436	0.274665	Aves
	Accipiter tachiro	0.794638	-0.0459007	0.980229	-0.265155	Aves
	Accipiter toussenelii	0.685957	-0.0459007	0.980229	-0.265155	Aves
	Accipiter trinotatus	0.369049	0.46296	-0.578334	0.00497713	Aves
	Accipiter trivirgatus	0.679703	-0.411367	0.303542	-0.0131124	Aves
	Accipiter virgatus	0.249303	0.596418	0.658932	-0.0131124	Aves
	Acerodon celebensis	0.857495	-1.696	-0.578334	-1.19424	Mammalia
	Acerodon humilis	0.950182	-0.92944	-1.20191	-1.19424	Mammalia
	Acerodon jubatus	1.38126	-1.65962	-0.578334	-1.19424	Mammalia
	Acerodon leucotis	0.950182	-1.65064	-1.20191	-1.19424	Mammalia
	Acerodon mackloti	0.956102	-1.696	-0.578334	-1.19424	Mammalia
	Aceros nipalensis	1.77759	-0.990491	-0.578334	-1.19424	Aves
	Achaetops pycnopygius	-0.460318	0.924752	-0.0998436	0.728027	Aves
	Acinonyx jubatus	3.3182	0.412387	0.980229	-0.530045	Mammalia
	Acomys airensis	-0.301673	-0.0312596	0.658932	-1.15018	Mammalia
	Acomys cahirinus	-0.2228	-0.0459007	-0.0998436	-1.40173	Mammalia
	Acomys cilicicus	-0.306287	-0.369097	-1.20191	-1.40173	Mammalia
	Acomys cineraceus	-0.419731	-0.0312596	0.658932	-1.15018	Mammalia
	Acomys dimidiatus	-0.2228	-0.0312596	1.27569	-1.15018	Mammalia
	Acomys ignitus	-0.542109	-0.0312596	-0.578334	-1.40173	Mammalia
	Acomys johannis	-0.240979	-0.0312596	-0.0998436	-1.15018	Mammalia
	Acomys kempi	-0.585998	-0.0312596	-0.578334	-1.40173	Mammalia
	Acomys louisae	-0.629054	1.053	-0.0998436	-1.40173	Mammalia
	Acomys minous	-0.0593386	-0.0312596	-0.578334	-1.40173	Mammalia
	Acomys mullah	-0.2228	-0.0312596	-0.578334	-1.40173	Mammalia
	Acomys nesiotes	-0.328313	-0.0312596	-1.20191	-1.40173	Mammalia
	Acomys percivali	-0.586227	1.58944	-0.0998436	-1.40173	Mammalia
	Acomys russatus	-0.174421	-0.00951865	-1.20191	-0.703321	Mammalia
	Acomys seurati	-0.301673	-0.0312596	-0.578334	-1.15018	Mammalia
	Acomys spinosissimus	-0.492128	0.135734	-0.578334	-1.40173	Mammalia
	Acomys subspinosus	-0.587836	-0.411367	-0.578334	-1.40173	Mammalia
	Acomys wilsoni	-0.673397	-0.167523	-0.0998436	-1.40173	Mammalia
	Aconaemys fuscus	0.309876	0.451844	-0.578334	-1.77318	Mammalia
	Aconaemys porteri	0.241607	0.451844	-0.578334	-1.77318	Mammalia
	Aconaemys sagei	0.15971	-0.893778	-0.578334	-1.77318	Mammalia
	Acridotheres albocinctus	0.144156	0.836888	-0.0998436	-0.0840345	Aves
	Acridotheres cinereus	0.120537	0.924752	-0.578334	0.714044	Aves
	Acridotheres cristatellus	0.254354	0.946064	0.658932	0.179322	Aves
	Acridotheres fuscus	0.0891875	0.924752	-0.0998436	-0.197888	Aves
	Acridotheres ginginianus	0.00851921	1.20235	0.980229	-0.0840345	Aves
	Acridotheres grandis	0.172434	1.20235	0.303542	0.270221	Aves
	Acridotheres tristis	0.248076	1.049	1.27569	0.171561	Aves
	Acrobates pygmaeus	-0.851361	0.257764	-0.578334	0.823165	Mammalia
	Acrobatornis fonsecai	-0.826751	-0.411367	-0.578334	1.13349	Aves
	Acrocephalus aedon	-0.57691	-0.083033	-1.20191	1.13349	Aves
	Acrocephalus aequinoctialis	-0.521519	0.836888	-1.20191	1.08313	Aves
	Acrocephalus agricola	-1.0056	1.049	0.303542	1.13349	Aves
	Acrocephalus arundinaceus	-0.428086	0.924752	2.0533	0.807729	Aves
	Acrocephalus atyphus	-0.40961	1.10417	0.303542	0.773735	Aves
	Acrocephalus australis	-0.610665	0.924752	0.658932	1.13349	Aves
	Acrocephalus bistrigiceps	-1.06065	1.20235	0.303542	1.13349	Aves
	Acrocephalus brevipennis	-0.742702	-0.00951865	1.5507	0.920197	Aves
	Acrocephalus caffer	-0.40961	-0.0459007	-0.0998436	0.981854	Aves
	Acrocephalus concinens	-1.07768	0.596418	0.303542	1.13349	Aves
	Acrocephalus dumetorum	-0.919269	0.924752	1.27569	0.957037	Aves
	Acrocephalus familiaris	-0.679569	1.049	-1.20191	0.957037	Aves
	Acrocephalus gracilirostris	-0.799771	-0.120947	0.980229	1.08313	Aves
	Acrocephalus griseldis	-0.555959	0.924752	2.28566	0.807729	Aves
	Acrocephalus kerearako	-0.573823	0.318815	0.303542	1.13349	Aves
	Acrocephalus melanopogon	-0.937922	0.836888	-0.578334	0.920197	Aves
	Acrocephalus mendanae	-0.40961	0.129077	-0.0998436	0.521684	Aves
	Acrocephalus newtoni	-0.712353	0.318815	-0.0998436	1.13349	Aves
	Acrocephalus orinus	-0.537923	-0.411367	-0.0998436	0.919715	Aves
	Acrocephalus paludicola	-0.899145	1.21517	-0.578334	1.13349	Aves
	Acrocephalus palustris	-0.902354	1.01262	2.0533	0.714044	Aves
	Acrocephalus rehsei	-0.498979	0.318815	0.303542	1.13349	Aves
	Acrocephalus rimatarae	-0.492128	1.41038	-1.20191	1.12368	Aves
	Acrocephalus rodericanus	-0.900213	0.46296	-0.0998436	1.13349	Aves
	Acrocephalus rufescens	-0.582912	-0.0459007	-0.578334	1.08313	Aves
	Acrocephalus schoenobaenus	-0.897442	1.41038	1.27569	0.449464	Aves
	Acrocephalus scirpaceus	-0.889638	0.791294	0.980229	0.449464	Aves
	Acrocephalus sechellensis	-0.750266	-1.65962	-1.20191	1.12368	Aves
	Acrocephalus sorghophilus	-0.807537	0.43504	-1.20191	0.781689	Aves
	Acrocephalus stentoreus	-0.537923	0.924752	1.27569	0.919715	Aves
	Acrocephalus syrinx	-0.498979	-0.411367	-0.0998436	1.12368	Aves
	Acrocephalus taiti	-0.535325	1.14636	-1.20191	0.728027	Aves
	Acrocephalus tangorum	-0.873369	1.20235	0.303542	1.12368	Aves
	Acrocephalus vaughani	-0.533049	0.46296	-0.0998436	1.13349	Aves
	Acropternis orthonyx	0.124196	-1.65962	-1.20191	0.654119	Aves
	Acryllium vulturinum	1.48374	2.48699	0.303542	-1.43897	Aves
	Actenoides bougainvillei	0.496148	0.318815	-0.578334	0.727839	Aves
	Actenoides capucinus	0.246494	0.377865	-1.20191	-0.262375	Aves
	Actenoides concretus	0.0238738	0.194569	-0.578334	0.890776	Aves
	Actenoides excelsus	0.246494	1.41038	-0.578334	0.781689	Aves
	Actenoides hombroni	0.276999	-1.65962	-0.578334	1.00702	Aves
	Actenoides lindsayi	0.142049	-0.239728	-1.20191	1.06633	Aves
	Actenoides monachus	0.207124	0.720664	-1.20191	1.13349	Aves
	Actenoides princeps	0.202343	-0.252048	-0.578334	1.13349	Aves
	Actenoides regalis	0.246494	-0.411367	-0.578334	-1.01926	Aves
	Actinodura egertoni	-0.339346	1.65493	-0.0998436	0.270221	Aves
	Actinodura morrisoniana	-0.542425	0.720664	0.980229	0.728027	Aves
	Actinodura nipalensis	-0.237118	0.836888	1.27569	0.314345	Aves
	Actinodura ramsayi	-0.305695	0.836888	-0.0998436	0.654119	Aves
	Actinodura sodangorum	-0.308994	0.318815	0.303542	0.449464	Aves
	Actinodura souliei	-0.292839	-0.366899	0.980229	1.13349	Aves
	Actinodura waldeni	-0.20187	0.194569	0.303542	-0.402226	Aves
	Actitis hypoleucos	-0.192484	0.836888	3.12324	0.505175	Aves
	Actitis macularius	-0.270406	0.836888	2.0533	1.08349	Aves
	Actophilornis africanus	0.514025	0.836888	2.50768	0.781689	Aves
	Actophilornis albinucha	0.617216	0.836888	0.980229	0.453476	Aves
	Addax nasomaculatus	3.63236	-1.65962	-0.0998436	-1.43096	Mammalia
	Adelomyia melanogenys	-1.38619	-0.411367	-1.20191	-0.341614	Aves
	Aechmophorus clarkii	1.42063	0.318815	-1.20191	-0.259626	Aves
	Aechmophorus occidentalis	1.44172	0.318815	-1.20191	-0.259626	Aves
	Aegialomys galapagoensis	-0.0512526	0.544216	-0.0998436	-1.09437	Mammalia
	Aegialomys xanthaeolus	0.0638526	0.854807	0.658932	-1.09437	Mammalia
	Aegithalos caudatus	-1.05977	2.46889	1.809	0.314345	Aves
	Aegithalos concinnus	-1.22686	0.924752	1.27569	0.497457	Aves
	Aegithalos fuliginosus	-1.21475	-0.411367	-0.578334	0.124236	Aves
	Aegithalos iouschistos	-1.15468	1.049	0.303542	0.426534	Aves
	Aegithalos leucogenys	-1.17453	1.65493	-0.0998436	1.13349	Aves
	Aegithalos niveogularis	-1.11882	0.946064	-0.578334	0.654119	Aves
	Aegithina lafresnayei	-0.893419	0.318815	-1.20191	1.13349	Aves
	Aegithina nigrolutea	-0.895321	-0.083033	-0.578334	1.13349	Aves
	Aegithina tiphia	-0.881335	0.257764	1.5507	1.13349	Aves
	Aegithina viridissima	-0.833728	-0.411367	-0.578334	1.13349	Aves
	Aegolius acadicus	0.168352	1.41038	0.658932	-0.0459144	Aves
	Aegolius funereus	0.326634	1.29022	-0.0998436	0.229277	Aves
	Aegolius harrisii	0.269171	0.318815	1.27569	0.689735	Aves
	Aegolius ridgwayi	0.0651784	1.41038	-1.20191	-0.0459144	Aves
	Aegotheles affinis	-0.200427	-1.65962	-1.20191	0.728027	Aves
	Aegotheles albertisi	-0.335494	0.366209	-0.0998436	1.13349	Aves
	Aegotheles archboldi	-0.401753	-0.411367	-1.20191	1.13349	Aves
	Aegotheles bennettii	-0.136589	0.836888	-1.20191	1.13349	Aves
	Aegotheles crinifrons	0.332829	0.061112	-0.0998436	1.13349	Aves
	Aegotheles cristatus	-0.242688	0.471253	-0.0998436	1.13349	Aves
	Aegotheles insignis	0.0588336	-0.411367	-1.20191	1.13349	Aves
	Aegotheles savesi	-0.0851686	-0.239728	-0.578334	1.13349	Aves
	Aegotheles tatei	-0.15211	-0.411367	-1.20191	1.13349	Aves
	Aegotheles wallacii	-0.170734	0.890119	-0.578334	1.13349	Aves
	Aegypius monachus	2.47328	-1.65962	0.303542	-0.473687	Aves
	Aepeomys lugens	-0.323771	1.46202	-0.0998436	-0.997577	Mammalia
	Aepeomys reigi	-0.323771	0.288548	-0.0998436	-0.997577	Mammalia
	Aepyceros melampus	3.33701	-1.67772	-0.0998436	-1.43096	Mammalia
	Aepypodius arfakianus	1.53547	3.73525	-1.20191	-1.18024	Aves
	Aepypodius bruijnii	0.506768	-1.65962	-0.578334	-1.18024	Aves
	Aepyprymnus rufescens	1.8621	-1.61955	-0.0998436	-1.43096	Mammalia
	Aeretes melanopterus	0.989369	0.587391	-1.20191	-1.29489	Mammalia
	Aerodramus bartschi	-1.14072	-0.411367	0.303542	0.728027	Aves
	Aerodramus brevirostris	-0.871144	-0.411367	0.303542	1.13349	Aves
	Aerodramus elaphrus	-0.922052	-0.92944	0.980229	0.883814	Aves
	Aerodramus francicus	-1.02166	-0.411367	0.980229	-1.30155	Aves
	Aerodramus fuciphagus	-0.949571	-0.411367	1.5507	1.13349	Aves
	Aerodramus hirundinaceus	-0.97868	-1.65962	-0.0998436	1.13349	Aves
	Aerodramus infuscatus	-0.905839	-0.411367	-0.0998436	0.714044	Aves
	Aerodramus inquietus	-0.905839	-0.411367	-0.578334	1.13349	Aves
	Aerodramus leucophaeus	-0.905839	-0.411367	-0.0998436	-0.341614	Aves
	Aerodramus maximus	-0.722017	-1.65962	-0.0998436	0.104142	Aves
	Aerodramus mearnsi	-0.917607	-0.651837	0.303542	1.13349	Aves
	Aerodramus nuditarsus	-0.905839	-0.411367	-1.20191	1.13349	Aves
	Aerodramus orientalis	-0.905839	-0.411367	-1.20191	0.124236	Aves
	Aerodramus papuensis	-0.630304	-0.411367	-0.0998436	-0.255921	Aves
	Aerodramus pelewensis	-0.905839	-1.65962	-0.0998436	-0.486935	Aves
	Aerodramus salangana	-0.981183	-0.411367	-0.0998436	0.124236	Aves
	Aerodramus sawtelli	-1.05977	-0.411367	0.303542	-1.48456	Aves
	Aerodramus spodiopygius	-1.0203	-0.704039	0.303542	0.505641	Aves
	Aerodramus terraereginae	-0.897017	-1.65962	0.303542	-0.302159	Aves
	Aerodramus unicolor	-0.904505	-0.411367	0.303542	-0.341614	Aves
	Aerodramus vanikorensis	-0.950751	-1.05369	0.303542	-0.692509	Aves
	Aerodramus vulcanorum	-0.866125	-0.411367	-0.578334	-0.314025	Aves
	Aerodramus whiteheadi	-0.813981	-1.65962	-1.20191	0.0323949	Aves
	Aeromys tephromelas	1.42563	-1.56748	-1.20191	-1.42526	Mammalia
	Aeromys thomasi	1.51964	1.66349	-0.578334	-1.42526	Mammalia
	Aeronautes andecolus	-0.712721	-0.411367	-1.20191	1.13349	Aves
	Aeronautes montivagus	-0.631056	-0.411367	-0.0998436	1.13349	Aves
	Aeronautes saxatalis	-0.396608	0.987946	0.658932	1.13349	Aves
	Aethalops aequalis	-0.779181	-1.66865	-0.0998436	-1.15092	Mammalia
	Aethalops alecto	-0.779181	-1.67772	-1.20191	-1.19788	Mammalia
	Aethia cristatella	0.662945	-1.65962	2.72063	1.08349	Aves
	Aethia psittacula	0.681508	-1.65962	2.50768	1.08349	Aves
	Aethia pusilla	0.092752	-1.65962	2.50768	1.13349	Aves
	Aethia pygmaea	0.251508	-1.65962	2.50768	1.13349	Aves
	Aethomys bocagei	0.0111363	1.30763	-0.0998436	-1.76721	Mammalia
	Aethomys chrysophilus	0.0632833	0.444861	0.980229	-1.76721	Mammalia
	Aethomys granti	-0.284447	1.21335	-0.578334	-1.38511	Mammalia
	Aethomys hindei	0.195085	-0.0276178	-0.0998436	-1.76721	Mammalia
	Aethomys ineptus	0.322184	0.514846	-0.0998436	-1.76721	Mammalia
	Aethomys kaiseri	0.124589	0.288548	0.303542	-1.76721	Mammalia
	Aethomys namaquensis	-0.103154	0.657126	1.809	-1.38511	Mammalia
	Aethomys nyikae	0.0459814	0.627028	-1.20191	-1.76721	Mammalia
	Aethomys silindensis	0.084494	0.506752	-0.578334	-1.76721	Mammalia
	Aethomys stannarius	0.0849186	0.596418	-0.0998436	-1.76721	Mammalia
	Aethomys thomasi	0.0939147	0.257764	-1.20191	-1.76721	Mammalia
	Aethopyga bella	-1.43961	-0.411367	0.303542	0.650642	Aves
	Aethopyga boltoni	-1.15326	0.836888	-0.578334	0.650642	Aves
	Aethopyga christinae	-1.31112	0.596418	-1.20191	-0.499272	Aves
	Aethopyga duyvenbodei	-1.23884	0.816514	-0.0998436	0.650642	Aves
	Aethopyga eximia	-1.23884	0.924752	-0.0998436	0.650642	Aves
	Aethopyga flagrans	-1.18289	-1.65962	-1.20191	0.650642	Aves
	Aethopyga gouldiae	-1.27955	-0.92944	0.658932	0.650642	Aves
	Aethopyga ignicauda	-1.08303	1.20419	-0.578334	0.650642	Aves
	Aethopyga linaraborae	-1.12713	0.596418	-1.20191	0.650642	Aves
	Aethopyga mystacalis	-1.24136	0.791294	-0.578334	0.650642	Aves
	Aethopyga nipalensis	-1.19233	-0.411367	1.27569	0.650642	Aves
	Aethopyga primigenia	-1.16722	-0.083033	-1.20191	0.650642	Aves
	Aethopyga pulcherrima	-1.22993	-1.65962	-0.0998436	0.650642	Aves
	Aethopyga saturata	-1.31112	-0.411367	0.303542	0.438275	Aves
	Aethopyga shelleyi	-1.43961	-0.411367	0.303542	0.650642	Aves
	Aethopyga siparaja	-1.17823	-0.411367	0.980229	0.650642	Aves
	Afropavo congensis	1.43592	0.129077	-1.20191	0.331195	Aves
	Afrotis afra	1.15127	-1.05369	0.303542	-1.42526	Aves
	Afrotis afraoides	1.17521	-1.05369	0.303542	1.13349	Aves
	Agamia agami	1.05207	0.194569	0.303542	-0.484533	Aves
	Agapornis canus	-0.431239	0.836888	0.980229	-1.47879	Aves
	Agapornis fischeri	-0.189341	1.41038	-0.0998436	-1.29641	Aves
	Agapornis lilianae	-0.319698	1.4747	0.303542	-1.74571	Aves
	Agapornis nigrigenis	-0.278493	1.20235	-0.0998436	-1.3747	Aves
	Agapornis personatus	-0.14786	1.41038	-1.20191	-1.01926	Aves
	Agapornis pullarius	-0.292071	1.049	0.303542	-1.39013	Aves
	Agapornis roseicollis	-0.1327	1.23874	-0.0998436	-1.49868	Aves
	Agapornis swindernianus	-0.284573	0.095415	-0.578334	-0.855182	Aves
	Agapornis taranta	-0.101484	1.23874	0.303542	-1.47879	Aves
	Agelaioides badius	-0.232092	1.23874	0.980229	0.453476	Aves
	Agelaius assimilis	-0.163489	0.484989	-0.0998436	-1.01926	Aves
	Agelaius humeralis	-0.333128	0.596418	0.303542	-1.0474	Aves
	Agelaius phoeniceus	-0.148341	0.490455	-0.0998436	0.266126	Aves
	Agelaius tricolor	-0.103947	0.46296	-0.578334	0.619592	Aves
	Agelaius xanthomus	-0.305038	0.318815	0.303542	0.274665	Aves
	Agelastes meleagrides	1.23598	2.81533	-0.0998436	0.728027	Aves
	Agelastes niger	1.15925	0.43504	-1.20191	0.449464	Aves
	Agelasticus cyanopus	-0.355344	0.318815	-1.20191	0.0474394	Aves
	Agelasticus thilius	-0.403346	0.318815	0.303542	0.266126	Aves
	Agelasticus xanthophthalmus	-0.223917	0.836888	-1.20191	1.13349	Aves
	Aglaeactis aliciae	-1.10902	-0.411367	-1.20191	-0.341614	Aves
	Aglaeactis castelnaudii	-1.1857	-0.411367	-0.578334	-0.341614	Aves
	Aglaeactis cupripennis	-1.12213	-0.411367	-0.578334	-0.341614	Aves
	Aglaeactis pamela	-1.28525	-0.411367	-0.578334	-0.341614	Aves
	Aglaiocercus berlepschi	-1.33992	-0.92944	-0.578334	-0.341614	Aves
	Aglaiocercus coelestis	-1.27123	-0.411367	-0.578334	-0.341614	Aves
	Aglaiocercus kingii	-1.34351	-0.411367	0.303542	0.386535	Aves
	Agriornis albicauda	-0.142502	0.318815	0.658932	0.505641	Aves
	Agriornis lividus	0.1733	0.194569	-0.578334	0.505641	Aves
	Agriornis micropterus	-0.0188779	0.596418	0.980229	0.505641	Aves
	Agriornis montanus	-0.0515307	-0.083033	1.27569	-0.0150122	Aves
	Agriornis murinus	-0.43145	0.318815	0.303542	0.505641	Aves
	Ailuroedus buccoides	0.340193	-1.65962	-1.20191	-0.0173619	Aves
	Ailuroedus crassirostris	0.54266	-0.411367	0.303542	-1.02871	Aves
	Ailuroedus melanotis	0.50001	-0.411367	-0.0998436	-1.08617	Aves
	Ailuropoda melanoleuca	3.74337	-0.835868	-0.578334	-1.42633	Mammalia
	Ailurops melanotis	2.41862	-0.92944	-1.20191	-1.43096	Mammalia
	Ailurops ursinus	2.5006	-0.92944	0.303542	-1.43096	Mammalia
	Ailurus fulgens	2.14078	-0.551764	-1.20191	-1.30935	Mammalia
	Aimophila notosticta	-0.480834	-0.411367	-0.578334	0.453476	Aves
	Aimophila rufescens	-0.364756	-0.0459007	0.303542	0.453476	Aves
	Aimophila ruficeps	-0.667434	0.708618	-0.0998436	0.266126	Aves
	Aix galericulata	1.04986	2.57486	0.303542	-0.883151	Aves
	Aix sponsa	1.1277	2.78506	0.303542	-1.63923	Aves
	Akodon aerosus	-0.0800134	1.23874	0.303542	0.654119	Mammalia
	Akodon affinis	-0.523743	1.41038	-0.578334	0.654119	Mammalia
	Akodon albiventer	-0.502706	-0.746919	-0.0998436	0.654119	Mammalia
	Akodon aliquantulus	-0.487863	0.916156	-1.20191	0.426534	Mammalia
	Akodon azarae	-0.521519	1.0309	-0.578334	0.654119	Mammalia
	Akodon bogotensis	-0.851749	-0.522795	-1.20191	0.654119	Mammalia
	Akodon boliviensis	-0.473444	1.05698	-0.578334	0.654119	Mammalia
	Akodon budini	-0.484571	0.691617	-1.20191	0.654119	Mammalia
	Akodon cursor	-0.286469	0.318815	-1.20191	0.654119	Mammalia
	Akodon dayi	-0.389181	0.318815	-1.20191	0.654119	Mammalia
	Akodon dolores	-0.166974	0.786671	-1.20191	0.654119	Mammalia
	Akodon fumeus	-0.570199	2.78506	-0.0998436	0.654119	Mammalia
	Akodon iniscatus	-0.4519	1.53833	0.303542	0.654119	Mammalia
	Akodon juninensis	-0.297347	-0.0532662	-0.0998436	0.654119	Mammalia
	Akodon kofordi	-0.438204	0.83238	-0.0998436	0.654119	Mammalia
	Akodon latebricola	-0.297347	-0.941485	-0.578334	0.654119	Mammalia
	Akodon leucolimnaeus	-0.473444	0.916156	-1.20191	0.426534	Mammalia
	Akodon lindberghi	-0.494035	0.967127	-1.20191	0.654119	Mammalia
	Akodon lutescens	-0.616964	0.318815	0.980229	0.654119	Mammalia
	Akodon mimus	-0.54232	0.426578	0.303542	0.654119	Mammalia
	Akodon molinae	-0.38148	0.730243	0.303542	0.654119	Mammalia
	Akodon mollis	-0.42304	0.484989	0.658932	0.654119	Mammalia
	Akodon montensis	-0.35687	0.318815	-0.578334	0.426534	Mammalia
	Akodon mystax	-0.45898	1.31973	-0.578334	0.426534	Mammalia
	Akodon neocenus	-0.255175	0.318815	-0.578334	0.654119	Mammalia
	Akodon oenos	-0.388921	0.318815	-0.578334	0.426534	Mammalia
	Akodon orophilus	-0.297347	1.23874	0.658932	0.654119	Mammalia
	Akodon paranaensis	-0.407836	-1.06659	-0.578334	0.426534	Mammalia
	Akodon pervalens	-0.388921	0.318815	-0.578334	0.426534	Mammalia
	Akodon philipmyersi	-0.563577	-1.65962	-1.20191	-1.35973	Mammalia
	Akodon reigi	-0.407836	-0.00951865	-1.20191	0.426534	Mammalia
	Akodon sanctipaulensis	-0.480834	1.20969	-1.20191	0.654119	Mammalia
	Akodon serrensis	-0.45898	0.582212	-1.20191	0.654119	Mammalia
	Akodon siberiae	-0.357599	0.348582	-1.20191	0.654119	Mammalia
	Akodon simulator	-0.253868	0.318815	-0.0998436	0.654119	Mammalia
	Akodon spegazzinii	-0.453661	0.916156	-0.0998436	0.654119	Mammalia
	Akodon subfuscus	-0.42304	0.916156	-0.0998436	0.654119	Mammalia
	Akodon surdus	-0.297347	-1.14606	-1.20191	0.654119	Mammalia
	Akodon sylvanus	-0.297347	0.318815	-0.578334	0.654119	Mammalia
	Akodon toba	-0.15993	0.318815	-1.20191	0.654119	Mammalia
	Akodon torques	-0.297347	1.23513	0.303542	0.654119	Mammalia
	Akodon varius	-0.284447	0.318815	-0.578334	0.654119	Mammalia
	Alaemon alaudipes	-0.263786	0.122395	-0.0998436	0.625867	Aves
	Alaemon hamertoni	-0.278181	-0.704039	-1.20191	1.13349	Aves
	Alauda arvensis	-0.31828	0.560036	2.72063	-0.253021	Aves
	Alauda gulgula	-0.495949	1.049	1.5507	0.266126	Aves
	Alauda japonica	-0.400958	1.23874	1.809	-0.253021	Aves
	Alauda razae	-0.587146	0.318815	-0.0998436	0.160842	Aves
	Alca torda	1.17556	-1.65962	2.50768	-0.0057311	Aves
	Alcedo atthis	-0.409045	1.71122	2.92553	0.267233	Aves
	Alcedo coerulescens	-0.471796	-0.083033	1.5507	0.883814	Aves
	Alcedo euryzona	-0.248086	-0.323503	0.303542	0.285668	Aves
	Alcedo hercules	-0.471796	0.924752	-0.578334	-0.259626	Aves
	Alcedo meninting	-0.634451	0.87255	0.980229	0.51318	Aves
	Alcedo peninsulae	-0.388162	0.836888	0.303542	-0.467752	Aves
	Alcedo quadribrachys	-0.353244	1.41038	3.67974	-0.0057311	Aves
	Alcedo semitorquata	-0.240285	0.596418	2.0533	0.285668	Aves
	Alcelaphus buselaphus	3.90205	-1.65962	1.5507	-1.43096	Mammalia
	Alces alces	4.30391	-1.22919	0.303542	-1.43096	Mammalia
	Alces americanus	4.51401	-1.43158	1.5507	-1.43096	Mammalia
	Alcippe brunnea	-0.702436	-1.65962	1.809	0.619592	Aves
	Alcippe brunneicauda	-0.803286	1.049	-0.0998436	0.714044	Aves
	Alcippe castaneceps	-0.841753	-0.411367	-0.0998436	1.09547	Aves
	Alcippe chrysotis	-1.28525	-0.083033	-0.0998436	-0.246332	Aves
	Alcippe cinerea	-0.935624	-0.0459007	0.980229	1.13349	Aves
	Alcippe cinereiceps	-0.983699	-0.411367	-1.20191	1.13349	Aves
	Alcippe danisi	-0.845191	1.05698	0.980229	0.781689	Aves
	Alcippe dubia	-0.768204	0.560036	0.658932	0.781689	Aves
	Alcippe formosana	-0.983699	0.836888	1.27569	1.13349	Aves
	Alcippe grotei	-0.795412	-0.0680881	-0.578334	1.13349	Aves
	Alcippe klossi	-0.841753	1.049	1.5507	1.09547	Aves
	Alcippe ludlowi	-0.959089	0.596418	-0.578334	1.13349	Aves
	Alcippe manipurensis	-0.983699	0.318815	-0.578334	1.13349	Aves
	Alcippe morrisonia	-0.773164	-0.083033	-0.0998436	0.270221	Aves
	Alcippe nipalensis	-0.752972	0.596418	-0.0998436	0.00947084	Aves
	Alcippe peracensis	-0.795412	-0.00951865	-1.20191	1.13349	Aves
	Alcippe poioicephala	-0.619163	-0.083033	0.658932	1.03834	Aves
	Alcippe pyrrhoptera	-0.845191	-0.411367	-0.578334	1.13349	Aves
	Alcippe ruficapilla	-0.845191	0.273222	-0.578334	0.781689	Aves
	Alcippe rufogularis	-0.845191	-0.411367	-1.20191	1.13349	Aves
	Alcippe striaticollis	-0.845191	1.23874	-0.0998436	0.426534	Aves
	Alcippe variegaticeps	-0.845191	-0.411367	0.303542	1.13349	Aves
	Alcippe vinipectus	-0.893841	-0.411367	1.27569	0.728027	Aves
	Aleadryas rufinucha	-0.278181	-1.65962	-0.578334	0.920197	Aves
	Alectoris barbara	0.89848	2.81533	0.303542	-1.43897	Aves
	Alectoris chukar	1.00816	2.6991	-0.578334	-0.952489	Aves
	Alectoris graeca	1.07796	2.65863	-0.578334	-0.584111	Aves
	Alectoris magna	1.04618	2.65863	-0.578334	-1.31415	Aves
	Alectoris melanocephala	1.13669	1.7523	0.658932	-0.669873	Aves
	Alectoris philbyi	0.926204	1.65493	-0.0998436	-0.669873	Aves
	Alectoris rufa	1.01119	2.81533	0.658932	-1.38511	Aves
	Alectroenas madagascariensis	0.445754	-1.65962	0.658932	-1.19424	Aves
	Alectroenas pulcherrimus	0.430325	0.318815	-0.578334	0.883425	Aves
	Alectroenas sganzini	0.409257	-0.411367	-0.0998436	-1.19424	Aves
	Alectrurus risora	-0.521519	0.318815	0.303542	1.13349	Aves
	Alectrurus tricolor	-0.746627	-0.239728	-0.0998436	1.13349	Aves
	Alectura lathami	1.76615	3.19057	0.303542	-1.09437	Aves
	Alethe castanea	-0.389958	-0.411367	-1.20191	1.08313	Aves
	Alethe choloensis	-0.268315	-0.411367	1.27569	1.13349	Aves
	Alethe diademata	-0.401435	-0.411367	-1.20191	1.08313	Aves
	Alethe fuelleborni	-0.15211	-0.411367	0.303542	1.13349	Aves
	Alethe poliocephala	-0.391203	-0.411367	0.658932	1.08313	Aves
	Alethe poliophrys	-0.348927	-0.199257	-1.20191	1.13349	Aves
	Alionycteris paucidentata	-0.739117	-1.63725	-1.20191	-1.19424	Mammalia
	Alipiopsitta xanthops	0.632054	1.08466	-0.578334	-1.47879	Aves
	Alisterus amboinensis	0.393063	-0.411367	-0.0998436	-1.77253	Aves
	Alisterus chloropterus	0.402034	0.318815	-0.578334	-1.47879	Aves
	Alisterus scapularis	0.603047	0.987946	1.809	-1.72399	Aves
	Allactaga balikunica	0.0824697	0.00483084	-0.578334	-0.91547	Mammalia
	Allactaga bullata	0.0709771	0.00483084	-0.578334	-0.91547	Mammalia
	Allactaga elater	-0.0884069	1.04298	-0.578334	-0.91547	Mammalia
	Allactaga euphratica	0.602222	1.23693	-0.578334	-0.91547	Mammalia
	Allactaga firouzi	0.194076	1.03695	-0.578334	-0.91547	Mammalia
	Allactaga hotsoni	0.0426135	0.744516	0.303542	-0.91547	Mammalia
	Allactaga major	0.80963	0.655882	-0.578334	-0.91547	Mammalia
	Allactaga severtzovi	0.411642	0.805094	-1.20191	-0.91547	Mammalia
	Allactaga sibirica	0.164962	0.565278	-0.578334	0.426534	Mammalia
	Allactaga tetradactyla	-0.15211	0.667048	-0.578334	-0.91547	Mammalia
	Allactaga vinogradovi	-0.0647669	1.049	-1.20191	-0.91547	Mammalia
	Allactaga williamsi	0.255804	1.23874	-1.20191	-0.91547	Mammalia
	Allactodipus bobrinskii	-0.0383929	1.29197	-1.20191	-0.997577	Mammalia
	Alle alle	0.446465	-1.65962	2.50768	1.13349	Aves
	Allenopithecus nigroviridis	2.12509	-1.65064	-0.578334	0.124236	Mammalia
	Allocebus trichotis	0.0529897	-1.65962	-0.578334	-1.77243	Mammalia
	Allocricetulus curtatus	-0.194273	1.3059	-1.20191	-0.997577	Mammalia
	Allocricetulus eversmanni	0.250675	1.23513	0.658932	-0.997577	Mammalia
	Alopecoenas beccarii	-0.036461	-1.65962	-0.578334	1.13349	Aves
	Alopecoenas canifrons	0.366263	0.836888	-1.20191	-1.1575	Aves
	Alopecoenas erythropterus	0.241607	-0.411367	0.303542	1.08313	Aves
	Alopecoenas hoedtii	0.366263	0.43504	-0.578334	1.13349	Aves
	Alopecoenas jobiensis	0.332829	-1.65962	0.303542	0.124236	Aves
	Alopecoenas johannae	0.366263	-0.411367	-0.578334	1.07205	Aves
	Alopecoenas kubaryi	0.366263	-0.411367	0.658932	-1.01926	Aves
	Alopecoenas rubescens	-0.0799294	0.318815	-0.578334	1.12368	Aves
	Alopecoenas sanctaecrucis	0.366263	-0.411367	-0.578334	-0.485873	Aves
	Alopecoenas stairi	0.448342	-1.65962	-1.20191	-0.65661	Aves
	Alopecoenas xanthonurus	0.233995	-0.411367	0.303542	0.728027	Aves
	Alophoixus affinis	-0.278181	-0.083033	0.303542	-0.110608	Aves
	Alophoixus bres	-0.339979	-0.411367	0.303542	0.124236	Aves
	Alophoixus finschii	-0.538706	-1.05369	-0.0998436	0.124236	Aves
	Alophoixus flaveolus	-0.202835	0.596418	0.303542	-0.657825	Aves
	Alophoixus ochraceus	-0.260588	-0.411367	-0.578334	1.13349	Aves
	Alophoixus pallidus	-0.212582	0.318815	-0.578334	-0.65661	Aves
	Alophoixus phaeocephalus	-0.397002	-0.411367	-0.0998436	0.124236	Aves
	Alopochelidon fucata	-0.814702	1.049	0.980229	1.13349	Aves
	Alopochen aegyptiaca	1.65932	2.19101	0.303542	-1.16612	Aves
	Alouatta arctoidea	2.27243	-1.17334	-0.0998436	-1.77318	Mammalia
	Alouatta belzebul	2.25604	-1.66413	-0.0998436	-1.77318	Mammalia
	Alouatta caraya	2.20605	-1.65064	0.303542	-1.77318	Mammalia
	Alouatta discolor	2.27243	-1.52103	-0.578334	-1.43096	Mammalia
	Alouatta guariba	2.16962	-1.66865	0.658932	-1.77318	Mammalia
	Alouatta juara	2.27243	-1.65962	-0.0998436	-1.63923	Mammalia
	Alouatta macconnelli	2.27535	-1.33129	0.303542	-1.77318	Mammalia
	Alouatta nigerrima	2.26914	-1.696	-0.0998436	-1.77318	Mammalia
	Alouatta palliata	2.28925	-1.6417	0.303542	-1.77318	Mammalia
	Alouatta pigra	2.33294	-1.64617	0.303542	-1.77318	Mammalia
	Alouatta puruensis	2.27243	-1.65962	-0.578334	-1.60857	Mammalia
	Alouatta sara	2.29185	-1.33129	-0.0998436	-1.77318	Mammalia
	Alouatta ululata	2.27243	-1.65962	-0.578334	-1.77318	Mammalia
	Alticola albicaudus	-0.305424	1.39062	-0.578334	-1.43096	Mammalia
	Alticola argentatus	-0.314451	1.05	-0.0998436	-1.43096	Mammalia
	Alticola barakshin	-0.285339	1.39062	-0.578334	-1.43096	Mammalia
	Alticola lemminus	-0.285592	0.122395	-1.20191	-1.43096	Mammalia
	Alticola macrotis	-0.337591	0.0886065	-1.20191	-1.43096	Mammalia
	Alticola montosa	-0.337591	1.19129	-0.578334	-1.43096	Mammalia
	Alticola olchonensis	-0.314451	1.0228	-1.20191	-1.43096	Mammalia
	Alticola roylei	-0.323771	1.29371	-0.0998436	-1.43096	Mammalia
	Alticola semicanus	-0.337591	1.19129	-0.578334	-1.43096	Mammalia
	Alticola stoliczkanus	-0.427207	2.03261	0.303542	-1.43096	Mammalia
	Alticola strelzowi	-0.171943	1.87022	-1.20191	-1.43096	Mammalia
	Alticola tuvinicus	-0.287111	-0.00951865	-1.20191	-1.43096	Mammalia
	Amadina erythrocephala	-0.567429	1.20235	1.27569	0.266126	Aves
	Amadina fasciata	-0.68862	1.23874	-0.0998436	-0.485873	Aves
	Amalocichla incerta	-0.388793	-1.65962	-0.578334	1.13349	Aves
	Amalocichla sclateriana	-0.366422	1.049	-1.20191	1.13349	Aves
	Amandava amandava	-1.02112	1.34367	0.980229	-0.485873	Aves
	Amandava formosa	-1.07768	-0.0459007	0.658932	0.0474394	Aves
	Amandava subflava	-1.12914	1.23874	0.658932	-0.807747	Aves
	Amaurocichla bocagei	-1.16361	-0.411367	0.303542	1.13349	Aves
	Amaurolimnas concolor	0.321578	0.836888	-0.0998436	0.544508	Aves
	Amaurornis cinerea	0.53408	2.08514	4.02523	1.13349	Aves
	Amaurornis isabellina	0.433905	-0.411367	0.303542	-0.125815	Aves
	Amaurornis magnirostris	0.441212	-0.00951865	-0.0998436	-0.125815	Aves
	Amaurornis marginalis	0.53408	0.881356	1.5507	1.13349	Aves
	Amaurornis moluccana	0.513008	1.41038	1.809	-0.0440953	Aves
	Amaurornis olivacea	0.708652	1.45883	-0.0998436	-0.0440953	Aves
	Amaurornis phoenicurus	0.521652	1.77918	2.28566	-0.137462	Aves
	Amaurospiza carrizalensis	-0.842706	-0.411367	-1.20191	-0.669873	Aves
	Amaurospiza concolor	-0.839853	-0.411367	-0.0998436	-0.367542	Aves
	Amaurospiza moesta	-0.825828	0.122395	-0.578334	-0.981284	Aves
	Amazilia amabilis	-1.4153	-0.411367	0.980229	-0.574576	Aves
	Amazilia amazilia	-1.4094	-0.411367	1.5507	-0.341614	Aves
	Amazilia bartletti	-1.36416	-0.411367	0.980229	1.13349	Aves
	Amazilia beryllina	-1.37813	-0.411367	1.27569	-0.341614	Aves
	Amazilia boucardi	-1.38647	-0.411367	-0.578334	-0.341614	Aves
	Amazilia brevirostris	-1.39972	-0.411367	1.27569	-0.341614	Aves
	Amazilia candida	-1.47341	-0.411367	0.303542	-0.341614	Aves
	Amazilia castaneiventris	-1.33332	-0.411367	-0.0998436	-0.341614	Aves
	Amazilia chionogaster	-1.32631	-0.411367	1.809	-0.341614	Aves
	Amazilia cupreicauda	-1.36416	-0.323503	1.27569	0.781689	Aves
	Amazilia cyanifrons	-1.33332	-0.411367	0.980229	-0.341614	Aves
	Amazilia cyanocephala	-1.31112	-0.411367	0.980229	-0.341614	Aves
	Amazilia cyanura	-1.43961	-0.411367	1.27569	-0.341614	Aves
	Amazilia decora	-1.3921	-0.411367	0.980229	-0.341614	Aves
	Amazilia edward	-1.36722	-0.411367	2.28566	-0.341614	Aves
	Amazilia fimbriata	-1.34351	-0.411367	1.5507	-0.341614	Aves
	Amazilia franciae	-1.33585	-0.411367	0.303542	-0.341614	Aves
	Amazilia grayi	-1.36416	-0.411367	0.980229	-0.0131124	Aves
	Amazilia humboldtii	-1.36416	-0.411367	-0.0998436	-0.274317	Aves
	Amazilia lactea	-1.35391	-0.411367	0.980229	-0.341614	Aves
	Amazilia leucogaster	-1.36722	-0.411367	1.5507	-0.341614	Aves
	Amazilia luciae	-1.35602	-0.411367	-0.578334	-0.341614	Aves
	Amazilia rosenbergi	-1.4938	-0.411367	-0.578334	-0.341614	Aves
	Amazilia rutila	-1.32631	-0.411367	1.27569	-0.341614	Aves
	Amazilia sapphirina	-1.36416	-0.411367	0.658932	-0.547984	Aves
	Amazilia saucerottei	-1.38647	-0.411367	2.0533	-0.485873	Aves
	Amazilia tobaci	-1.36319	-0.411367	1.809	-0.341614	Aves
	Amazilia tzacatl	-1.34146	-0.411367	1.5507	-0.341614	Aves
	Amazilia versicolor	-1.43342	-0.411367	1.27569	-0.341614	Aves
	Amazilia violiceps	-1.32334	-0.411367	1.27569	-0.341614	Aves
	Amazilia viridicauda	-1.23926	-0.411367	-0.0998436	-0.341614	Aves
	Amazilia viridifrons	-1.23509	-0.411367	0.658932	-0.341614	Aves
	Amazilia viridigaster	-1.46581	-0.411367	1.27569	-0.341614	Aves
	Amazilia wagneri	-1.25413	-0.411367	0.658932	1.13349	Aves
	Amazilia yucatanensis	-1.46189	-0.411367	0.303542	-0.341614	Aves
	Amazona aestiva	0.908156	0.318815	0.303542	-1.47879	Aves
	Amazona agilis	0.557344	0.257764	-0.0998436	-1.77253	Aves
	Amazona albifrons	0.545927	0.814235	1.5507	-1.68742	Aves
	Amazona amazonica	0.83766	0.43504	1.809	-1.19424	Aves
	Amazona arausiaca	0.775915	-1.65962	-0.0998436	-1.19424	Aves
	Amazona auropalliata	0.941469	0.318815	0.303542	-1.77253	Aves
	Amazona autumnalis	0.894025	0.596418	0.303542	-1.19424	Aves
	Amazona barbadensis	0.646477	0.377865	-1.20191	-1.77253	Aves
	Amazona bodini	0.83552	-0.411367	-0.578334	-0.341614	Aves
	Amazona brasiliensis	0.857227	0.720664	-0.0998436	-1.3388	Aves
	Amazona collaria	0.493458	0.720664	0.658932	-1.77253	Aves
	Amazona diadema	0.891269	0.596418	0.303542	0.732323	Aves
	Amazona dufresniana	1.06916	0.318815	-0.578334	-1.47879	Aves
	Amazona farinosa	1.11829	0.318815	-0.578334	-1.70963	Aves
	Amazona festiva	0.913463	-0.00951865	-0.578334	-1.60728	Aves
	Amazona finschi	0.735228	-0.411367	0.303542	-1.47879	Aves
	Amazona guatemalae	0.83552	-0.411367	-0.578334	-1.16612	Aves
	Amazona guildingii	1.11876	-0.411367	-0.0998436	-1.47879	Aves
	Amazona imperialis	0.775915	-0.411367	-0.578334	-1.47879	Aves
	Amazona kawalli	0.775915	-1.65962	-1.20191	-1.60728	Aves
	Amazona leucocephala	0.609603	0.720664	1.5507	-1.77253	Aves
	Amazona lilacina	0.83552	0.129077	0.658932	1.07205	Aves
	Amazona mercenarius	0.795009	0.194569	0.303542	-0.758479	Aves
	Amazona ochrocephala	0.941469	0.318815	0.303542	-1.77253	Aves
	Amazona oratrix	0.942948	0.318815	0.303542	-1.77253	Aves
	Amazona pretrei	0.698838	0.257764	0.658932	-1.41769	Aves
	Amazona rhodocorytha	0.982345	0.596418	-0.578334	-1.19424	Aves
	Amazona tucumana	0.664523	0.596418	-0.578334	-1.74571	Aves
	Amazona ventralis	0.586152	0.257764	0.658932	-1.47879	Aves
	Amazona versicolor	1.15573	-0.411367	-1.20191	-1.47879	Aves
	Amazona vinacea	0.647919	0.257764	-0.0998436	-1.77253	Aves
	Amazona viridigenalis	0.760474	0.570506	-0.0998436	-1.79528	Aves
	Amazona vittata	0.697328	0.257764	-0.0998436	-1.79528	Aves
	Amazona xantholora	0.567926	0.836888	-0.0998436	-1.60728	Aves
	Amazonetta brasiliensis	0.936389	1.84467	0.658932	-1.0964	Aves
	Amblycercus holosericeus	-0.0202577	-0.411367	-0.578334	1.13349	Aves
	Amblyornis flavifrons	0.269696	-0.92944	-1.20191	-0.646027	Aves
	Amblyornis inornata	0.292301	-0.163596	-1.20191	-0.110608	Aves
	Amblyornis macgregoriae	0.261155	-1.65962	-1.20191	-0.958111	Aves
	Amblyornis subalaris	0.220923	-1.65962	-0.578334	-0.110608	Aves
	Amblyospiza albifrons	-0.28451	0.162121	1.5507	-0.246332	Aves
	Amblyramphus holosericeus	-0.121257	-0.411367	-1.20191	-0.314025	Aves
	Amblysomus corriae	-0.146323	-0.475526	1.809	1.13349	Mammalia
	Amblysomus hottentotus	-0.0585322	-0.508484	1.809	1.13349	Mammalia
	Amblysomus marleyi	-0.146323	-0.475526	2.0533	1.13349	Mammalia
	Amblysomus robustus	-0.04111	-0.475526	1.27569	1.13349	Mammalia
	Amblysomus septentrionalis	-0.146323	-0.475526	1.809	1.13349	Mammalia
	Ametrida centurio	-0.953832	-1.67772	-1.20191	-1.19424	Mammalia
	Ammodillus imbellis	-0.171994	2.20383	-1.20191	-1.38511	Mammalia
	Ammodorcas clarkei	3.02084	-1.65962	-0.578334	-1.43096	Mammalia
	Ammodramus aurifrons	-0.700347	-0.083033	-0.0998436	-0.205363	Aves
	Ammodramus bairdii	-0.687918	0.987946	0.980229	0.266126	Aves
	Ammodramus caudacutus	-0.677985	0.823331	-0.578334	0.781689	Aves
	Ammodramus henslowii	-0.859674	0.836888	0.303542	0.619592	Aves
	Ammodramus humeralis	-0.746785	0.162121	-0.0998436	-0.485873	Aves
	Ammodramus leconteii	-0.84366	0.836888	-0.578334	-0.485873	Aves
	Ammodramus maritimus	-0.570088	0.836888	-0.578334	1.13349	Aves
	Ammodramus nelsoni	-0.747653	0.823331	1.809	0.266126	Aves
	Ammodramus savannarum	-0.69413	1.02685	0.658932	0.453476	Aves
	Ammomanes cinctura	-0.688199	0.194569	-0.578334	-0.807747	Aves
	Ammomanes deserti	-0.537923	0.644646	-0.0998436	0.266126	Aves
	Ammomanes grayi	-0.59971	1.20235	-0.578334	-0.123548	Aves
	Ammomanes phoenicura	-0.508818	0.318815	-0.578334	0.266126	Aves
	Ammoperdix griseogularis	0.522556	2.48699	-0.0998436	-1.43897	Aves
	Ammoperdix heyi	0.495114	2.08514	-0.0998436	-0.638129	Aves
	Ammospermophilus harrisii	0.294306	1.70844	-1.20191	-1.00405	Mammalia
	Ammospermophilus interpres	0.232028	2.3813	-0.0998436	-1.00405	Mammalia
	Ammospermophilus leucurus	0.195913	2.08514	-0.0998436	-1.00405	Mammalia
	Ammospermophilus nelsoni	0.416064	2.27713	-0.578334	-1.00405	Mammalia
	Ammotragus lervia	3.6227	-1.30152	1.27569	-1.43096	Mammalia
	Amorphochilus schnablii	-1.54291	-1.67318	-0.578334	1.13349	Mammalia
	Ampeliceps coronatus	0.114312	-0.411367	-0.578334	-0.933755	Aves
	Ampelioides tschudii	0.0615399	-0.402385	-0.578334	0.124236	Aves
	Ampelion rubrocristatus	-0.0368854	-1.65962	0.303542	-0.933755	Aves
	Ampelion rufaxilla	0.0236342	-0.411367	-1.20191	-0.110608	Aves
	Amphilais seebohmi	-0.881335	-0.411367	1.5507	1.13349	Aves
	Amphinectomys savamis	0.313377	0.836888	-0.578334	-0.997577	Mammalia
	Amphispiza belli	-0.716345	1.20235	-1.20191	0.453476	Aves
	Amphispiza bilineata	-0.832325	0.318815	-0.578334	0.266126	Aves
	Amphispiza quinquestriata	-0.634073	0.696491	-1.20191	-0.110608	Aves
	Amytornis ballarae	-0.609823	-0.0459007	-0.578334	-0.246332	Aves
	Amytornis barbatus	-0.679017	-0.0459007	-0.578334	0.266126	Aves
	Amytornis dorotheae	-0.558449	-0.199257	-0.0998436	0.266126	Aves
	Amytornis goyderi	-0.72518	-0.0459007	-1.20191	0.0474394	Aves
	Amytornis housei	-0.447787	-0.411367	-0.578334	0.266126	Aves
	Amytornis merrotsyi	-0.638951	-0.0459007	0.303542	0.266126	Aves
	Amytornis purnelli	-0.609823	-0.0459007	-0.0998436	-0.246332	Aves
	Amytornis striatus	-0.641824	-0.0459007	-0.0998436	0.266126	Aves
	Amytornis textilis	-0.5627	-0.411367	-0.578334	-0.246332	Aves
	Amytornis woodwardi	-0.351081	-0.411367	-0.578334	-0.669873	Aves
	Anabacerthia amaurotis	-0.654664	-0.00951865	-0.578334	1.13349	Aves
	Anabacerthia striaticollis	-0.52557	-0.411367	-1.20191	1.13349	Aves
	Anabacerthia variegaticeps	-0.467971	-0.411367	-0.578334	1.13349	Aves
	Anabazenops dorsalis	-0.346069	-0.411367	-0.0998436	1.13349	Aves
	Anabazenops fuscus	-0.297218	0.061112	-0.578334	1.13349	Aves
	Anairetes agilis	-0.97868	-0.411367	-0.0998436	1.13349	Aves
	Anairetes agraphia	-0.988768	-0.083033	1.27569	1.13349	Aves
	Anairetes alpinus	-1.03684	-0.704039	-1.20191	1.13349	Aves
	Anairetes fernandezianus	-1.17453	0.596418	-0.0998436	1.13349	Aves
	Anairetes flavirostris	-1.23199	-0.083033	0.303542	0.957037	Aves
	Anairetes nigrocristatus	-1.19905	-0.411367	-0.0998436	1.13349	Aves
	Anairetes parulus	-1.22381	-0.083033	0.980229	1.13349	Aves
	Anairetes reguloides	-1.23717	0.318815	-0.0998436	1.13349	Aves
	Anaplectes rubriceps	-0.561716	-0.00951865	-0.0998436	0.728027	Aves
	Anarhynchus frontalis	-0.0980523	-0.411367	-0.0998436	1.08349	Aves
	Anas acuta	1.29073	2.01631	1.27569	-0.954401	Aves
	Anas albogularis	0.96047	2.07385	0.303542	0.521684	Aves
	Anas andium	0.910079	1.6835	-0.0998436	-0.336411	Aves
	Anas aucklandica	0.98566	1.41038	0.303542	1.13349	Aves
	Anas bahamensis	1.00075	2.09636	2.0533	-1.65564	Aves
	Anas bernieri	0.838328	1.56707	1.5507	-0.67732	Aves
	Anas capensis	0.880336	2.17325	1.5507	0.15614	Aves
	Anas castanea	1.08736	2.39462	1.809	-0.981284	Aves
	Anas chlorotis	0.989079	1.41038	0.980229	1.13349	Aves
	Anas crecca	0.799212	2.39462	0.658932	-0.67732	Aves
	Anas eatoni	1.28197	1.96892	2.28566	-0.954401	Aves
	Anas erythrorhyncha	1.05389	2.29725	1.809	-1.43897	Aves
	Anas flavirostris	0.910079	1.6835	-0.0998436	-0.336411	Aves
	Anas fulvigula	1.32	2.48699	0.303542	-0.125815	Aves
	Anas georgica	1.08547	1.68329	2.0533	-1.31415	Aves
	Anas gibberifrons	0.974102	2.07385	0.303542	-0.981284	Aves
	Anas gracilis	0.977729	2.08514	1.5507	-0.981284	Aves
	Anas laysanensis	1.32	2.3659	-0.0998436	-0.125815	Aves
	Anas luzonica	1.25683	2.48699	2.28566	-0.259347	Aves
	Anas melleri	1.32184	2.08514	0.303542	-1.01017	Aves
	Anas nesiotis	0.971354	1.41038	-1.20191	1.13349	Aves
	Anas platyrhynchos	1.33011	2.57743	2.50768	-0.125815	Aves
	Anas poecilorhyncha	1.37867	2.08514	0.658932	-1.34269	Aves
	Anas rubripes	1.43	2.39477	2.92553	-0.336411	Aves
	Anas sparsa	1.33447	1.54933	1.5507	-0.483688	Aves
	Anas superciliosa	1.30358	2.30465	1.809	-1.34269	Aves
	Anas undulata	1.31989	2.06249	3.31445	-0.67732	Aves
	Anas wyvilliana	1.32598	2.50486	0.980229	-0.125815	Aves
	Anas zonorhyncha	1.41533	2.08514	0.658932	-1.01926	Aves
	Anastomus lamelligerus	1.37756	0.596418	0.980229	1.08491	Aves
	Anastomus oscitans	1.39633	0.318815	0.980229	1.12368	Aves
	Anathana ellioti	0.414804	1.18017	-0.578334	0.714044	Mammalia
	Ancistrops strigilatus	-0.338995	-0.411367	-0.578334	1.13349	Aves
	Andalgalomys olrogi	-0.383011	1.34197	-1.20191	-0.997577	Mammalia
	Andalgalomys pearsoni	-0.513512	0.667048	-1.20191	-0.997577	Mammalia
	Andigena cucullata	0.751869	-0.411367	-1.20191	-1.19424	Aves
	Andigena hypoglauca	0.755147	-0.411367	-1.20191	-1.19446	Aves
	Andigena laminirostris	0.751659	0.129077	-1.20191	-0.92665	Aves
	Andigena nigrirostris	0.809991	-1.05369	0.303542	-0.864898	Aves
	Andinomys edax	-0.00397992	0.263963	-0.0998436	-1.43096	Mammalia
	Androdon aequatorialis	-1.14244	-0.411367	-0.578334	-0.341614	Aves
	Andropadus ansorgei	-0.667973	0.257764	0.658932	-0.547984	Aves
	Andropadus curvirostris	-0.52354	-0.0459007	0.980229	-0.864898	Aves
	Andropadus gracilirostris	-0.409126	0.596418	0.658932	-0.835872	Aves
	Andropadus gracilis	-0.594553	-0.411367	-0.0998436	-0.855182	Aves
	Andropadus importunus	-0.484102	-0.704039	2.0533	-0.372102	Aves
	Andropadus latirostris	-0.49787	-0.411367	-0.0998436	-0.296773	Aves
	Andropadus masukuensis	-0.486449	-0.411367	0.658932	0.124236	Aves
	Andropadus milanjensis	-0.318617	0.720664	1.27569	-0.467752	Aves
	Andropadus montanus	-0.387632	1.84467	-1.20191	-0.835872	Aves
	Andropadus nigriceps	-0.384547	-1.05369	-1.20191	-0.532267	Aves
	Andropadus tephrolaemus	-0.306353	-0.411367	-1.20191	-0.372102	Aves
	Andropadus virens	-0.490987	-0.411367	0.303542	-0.372102	Aves
	Androphobus viridis	-0.271992	-0.411367	-1.20191	1.13349	Aves
	Anhima cornuta	1.91591	0.836888	0.303542	-1.16612	Aves
	Anhinga anhinga	1.44563	0.836888	-0.578334	0.0232518	Aves
	Anhinga melanogaster	1.54336	0.836888	1.27569	0.0232518	Aves
	Anhinga novaehollandiae	1.54336	0.836888	1.27569	0.0232518	Aves
	Anhinga rufa	1.54336	0.836888	2.0533	0.0232518	Aves
	Anisognathus igniventris	-0.36766	-0.411367	-0.578334	-1.37263	Aves
	Anisognathus lacrymosus	-0.408964	0.318815	-1.20191	-0.657825	Aves
	Anisognathus melanogenys	-0.290792	0.814235	-0.578334	-0.758479	Aves
	Anisognathus notabilis	-0.297218	-0.601106	-1.20191	-1.19424	Aves
	Anisognathus somptuosus	-0.233515	-1.65962	-1.20191	-1.18024	Aves
	Anisomys imitator	1.00002	1.12347	-1.20191	-1.27803	Mammalia
	Anodorhynchus glaucus	1.40655	-0.411367	-0.0998436	-0.314025	Aves
	Anodorhynchus hyacinthinus	1.489	-0.239728	0.303542	-1.19424	Aves
	Anodorhynchus leari	1.30795	-0.411367	-0.578334	-1.47309	Aves
	Anomalospiza imberbis	-0.631181	0.257764	1.27569	-0.761655	Aves
	Anomalurus beecrofti	0.918174	-1.68684	0.303542	-1.38714	Mammalia
	Anomalurus derbianus	1.13402	-1.51271	-0.0998436	-1.38714	Mammalia
	Anomalurus pelii	1.62717	-0.00951865	-1.20191	-1.38714	Mammalia
	Anomalurus pusillus	0.639913	-1.38459	-1.20191	-1.38714	Mammalia
	Anonymomys mindorensis	0.0426135	-1.14606	-1.20191	-1.38511	Mammalia
	Anopetia gounellei	-1.59099	-0.411367	-0.0998436	-0.341614	Aves
	Anorrhinus austeni	1.28672	1.23874	-0.578334	-0.859732	Aves
	Anorrhinus galeritus	1.42318	-0.083033	-0.578334	-0.596546	Aves
	Anorrhinus tickelli	1.22571	0.881356	-0.578334	-0.596546	Aves
	Anotomys leander	-0.0288828	-1.71447	-0.0998436	-0.997577	Mammalia
	Anoura caudifer	-0.944412	-1.67318	-0.0998436	-0.236188	Mammalia
	Anoura cultrata	-0.704607	-1.30152	-0.578334	-0.236188	Mammalia
	Anoura fistulata	-0.792728	-1.65962	-1.20191	1.13349	Mammalia
	Anoura geoffroyi	-0.774162	-1.66865	1.27569	-0.236188	Mammalia
	Anoura latidens	-0.777167	-1.67772	0.658932	-0.236188	Mammalia
	Anoura luismanueli	-0.802361	-1.0796	-0.0998436	-0.236188	Mammalia
	Anourosorex assamensis	-0.634073	0.207387	-1.20191	1.13349	Mammalia
	Anourosorex schmidi	-0.634073	0.207387	-1.20191	1.13349	Mammalia
	Anourosorex squamipes	-0.634073	0.207387	-1.20191	1.13349	Mammalia
	Anourosorex yamashinai	-0.634073	0.207387	-0.0998436	1.13349	Mammalia
	Anous minutus	0.234367	-1.65962	2.0533	-0.259626	Aves
	Anous stolidus	0.47108	-1.65962	3.31445	0.267233	Aves
	Anous tenuirostris	0.217858	-1.65962	2.0533	0.267233	Aves
	Anser albifrons	1.79052	1.41038	1.27569	-1.55435	Aves
	Anser anser	1.94222	1.23874	0.658932	-1.63365	Aves
	Anser brachyrhynchus	1.83543	1.10805	0.980229	-1.55435	Aves
	Anser caerulescens	1.80375	1.4747	1.5507	-0.341614	Aves
	Anser canagicus	1.80375	2.81533	0.980229	-0.669873	Aves
	Anser cygnoid	1.80375	0.879158	1.5507	-1.19424	Aves
	Anser erythropus	1.62642	1.23874	2.28566	-1.43096	Aves
	Anser fabalis	1.86635	1.23874	0.658932	-1.66395	Aves
	Anser indicus	1.76216	1.23874	0.303542	-1.43096	Aves
	Anser rossii	1.80375	2.65863	0.980229	-1.19424	Aves
	Anseranas semipalmata	1.74419	2.08514	-0.0998436	-1.65564	Aves
	Antechinomys laniger	-0.510147	1.56557	0.303542	1.07205	Mammalia
	Antechinus adustus	-0.377673	1.56707	-1.20191	1.07121	Mammalia
	Antechinus agilis	-0.583026	2.24652	-0.0998436	0.870107	Mammalia
	Antechinus bellus	-0.300722	2.50134	-0.578334	1.11009	Mammalia
	Antechinus flavipes	-0.228806	2.35048	1.27569	1.11009	Mammalia
	Antechinus godmani	0.0375774	1.34027	-1.20191	1.11009	Mammalia
	Antechinus leo	-0.00152715	2.22426	-0.578334	1.10962	Mammalia
	Antechinus minimus	-0.146707	1.8929	0.303542	1.11009	Mammalia
	Antechinus stuartii	-0.467065	1.82332	-0.0998436	1.11009	Mammalia
	Antechinus subtropicus	-0.140771	0.800506	-1.20191	1.10962	Mammalia
	Antechinus swainsonii	-0.0910642	2.12521	0.303542	1.11009	Mammalia
	Anthocephala floriceps	-1.41649	-1.65962	-0.0998436	-0.574576	Aves
	Anthochaera carunculata	0.199017	-0.411367	2.50768	-0.255921	Aves
	Anthochaera chrysoptera	-0.0247402	-0.411367	1.809	-0.255921	Aves
	Anthochaera lunulata	-0.0569233	-0.411367	0.303542	0.438275	Aves
	Anthochaera paradoxa	0.364524	-0.0459007	1.27569	-0.255921	Aves
	Anthops ornatus	-0.688901	-1.64617	-1.20191	1.13349	Mammalia
	Anthornis melanura	-0.482139	0.383665	0.980229	-0.404785	Aves
	Anthoscopus caroli	-1.17086	1.10805	-0.0998436	0.298824	Aves
	Anthoscopus flavifrons	-1.16002	0.318815	-0.0998436	0.331195	Aves
	Anthoscopus minutus	-1.19329	1.0689	0.303542	0.270221	Aves
	Anthoscopus musculus	-1.31476	0.836888	-0.0998436	1.13349	Aves
	Anthoscopus parvulus	-1.25955	-0.411367	-0.578334	1.13349	Aves
	Anthoscopus punctifrons	-1.16361	-0.00951865	0.303542	1.13349	Aves
	Anthracoceros albirostris	1.24757	0.194569	0.658932	-0.603434	Aves
	Anthracoceros coronatus	1.2144	0.406679	-0.0998436	-1.09908	Aves
	Anthracoceros malayanus	1.36377	-0.083033	-0.578334	-0.657825	Aves
	Anthracoceros marchei	1.19406	-0.40687	-0.578334	-0.900476	Aves
	Anthracoceros montani	1.16964	0.836888	-0.578334	-0.880621	Aves
	Anthracothorax aurulentus	-1.15877	-0.411367	0.980229	0.654119	Aves
	Anthracothorax dominicus	-1.25327	-0.411367	0.980229	-0.341614	Aves
	Anthracothorax mango	-1.07768	-0.411367	1.27569	-0.341614	Aves
	Anthracothorax nigricollis	-1.16002	-0.411367	0.658932	-0.341614	Aves
	Anthracothorax prevostii	-1.1857	-0.411367	1.809	-0.341614	Aves
	Anthracothorax veraguensis	-1.16361	-0.411367	-0.578334	-0.574576	Aves
	Anthracothorax viridigula	-1.1034	-0.411367	0.658932	-0.341614	Aves
	Anthracothorax viridis	-1.18759	-0.411367	-0.0998436	-0.341614	Aves
	Anthreptes anchietae	-1.09625	-0.704039	-1.20191	0.486511	Aves
	Anthreptes aurantium	-1.00587	-0.411367	-0.0998436	-0.110608	Aves
	Anthreptes collaris	-1.16505	-0.411367	1.27569	0.270221	Aves
	Anthreptes fraseri	-0.921605	-0.411367	-0.578334	0.856649	Aves
	Anthreptes gabonicus	-1.00587	-0.704039	0.303542	1.13349	Aves
	Anthreptes longuemarei	-0.907966	-0.704039	0.303542	1.03834	Aves
	Anthreptes malacensis	-0.920269	-0.411367	1.5507	0.363236	Aves
	Anthreptes metallicus	-1.1494	-1.65962	-1.20191	0.650642	Aves
	Anthreptes neglectus	-0.895321	0.544216	0.303542	-0.0770872	Aves
	Anthreptes orientalis	-0.968789	-0.990491	0.303542	1.03834	Aves
	Anthreptes pallidigaster	-1.17823	1.552	-0.0998436	1.09547	Aves
	Anthreptes platurus	-1.1857	0.596418	-0.578334	-0.35842	Aves
	Anthreptes rectirostris	-0.955022	-0.411367	0.303542	-0.197888	Aves
	Anthreptes reichenowi	-1.1366	-0.239728	0.303542	1.03834	Aves
	Anthreptes rhodolaemus	-0.84366	-1.65962	-0.578334	0.616299	Aves
	Anthreptes rubritorques	-0.950751	-0.411367	0.980229	-0.236188	Aves
	Anthreptes simplex	-1.02699	-0.411367	0.658932	0.363236	Aves
	Anthreptes singalensis	-1.0838	-0.411367	-1.20191	0.616299	Aves
	Anthropoides paradiseus	1.58734	1.16522	2.0533	0.521787	Aves
	Anthropoides virgo	1.18042	0.517536	3.12324	0.703169	Aves
	Anthus antarcticus	-0.331672	1.049	0.658932	1.13349	Aves
	Anthus berthelotii	-0.745682	0.621962	0.303542	0.957037	Aves
	Anthus bogotensis	-0.521771	-0.411367	0.303542	0.266126	Aves
	Anthus brachyurus	-0.769192	-0.083033	0.303542	0.781689	Aves
	Anthus caffer	-0.723521	-0.083033	0.303542	1.13349	Aves
	Anthus campestris	-0.564125	0.924752	2.0533	0.708921	Aves
	Anthus cervinus	-0.612877	1.36394	1.5507	0.957037	Aves
	Anthus chacoensis	-0.589911	-0.411367	-0.0998436	0.957037	Aves
	Anthus chloris	-0.520511	0.318815	-0.578334	1.13349	Aves
	Anthus correndera	-0.603494	0.194569	0.658932	0.957037	Aves
	Anthus crenatus	-0.417715	0.596418	-0.578334	0.781689	Aves
	Anthus furcatus	-0.630179	-0.083033	-0.578334	0.957037	Aves
	Anthus godlewskii	-0.5181	0.791294	0.980229	0.781689	Aves
	Anthus gustavi	-0.639142	1.20235	0.980229	1.13349	Aves
	Anthus gutturalis	-0.332711	0.720664	-1.20191	0.225838	Aves
	Anthus hellmayri	-0.668513	-1.33129	0.303542	1.13349	Aves
	Anthus hodgsoni	-0.590315	1.049	1.809	1.13349	Aves
	Anthus hoeschi	-0.498111	0.596418	-1.20191	1.13349	Aves
	Anthus leucophrys	-0.521216	-0.083033	0.303542	0.781689	Aves
	Anthus lineiventris	-0.351801	-0.083033	-0.578334	1.13349	Aves
	Anthus longicaudatus	-0.393859	-0.0459007	0.658932	0.957037	Aves
	Anthus lutescens	-0.838906	0.194569	0.658932	0.781689	Aves
	Anthus melindae	-0.574663	-0.083033	-0.578334	1.13349	Aves
	Anthus nattereri	-0.646843	0.836888	-1.20191	1.13349	Aves
	Anthus nilghiriensis	-0.585311	0.194569	-0.0998436	1.13349	Aves
	Anthus novaeseelandiae	-0.530989	0.768057	0.658932	0.619592	Aves
	Anthus pallidiventris	-0.585311	0.836888	0.658932	1.13349	Aves
	Anthus petrosus	-0.57691	1.08858	0.303542	0.5903	Aves
	Anthus pratensis	-0.672716	1.15582	1.809	0.781689	Aves
	Anthus richardi	-0.432302	0.596418	-0.0998436	0.619592	Aves
	Anthus roseatus	-0.614169	0.596418	0.303542	1.13349	Aves
	Anthus rubescens	-0.611107	1.20235	2.72063	0.728027	Aves
	Anthus rufulus	-0.579562	0.596418	0.980229	0.698166	Aves
	Anthus similis	-0.517249	0.129077	0.658932	0.781689	Aves
	Anthus sokokensis	-0.787658	-0.411367	-0.578334	1.13349	Aves
	Anthus spinoletta	-0.570014	1.08858	1.5507	0.449464	Aves
	Anthus spragueii	-0.51252	1.049	-0.0998436	0.781689	Aves
	Anthus sylvanus	-0.438033	0.791294	0.658932	1.13349	Aves
	Anthus trivialis	-0.555635	1.10417	2.0533	0.314345	Aves
	Anthus vaalensis	-0.482699	-0.083033	-0.578334	0.781689	Aves
	Antidorcas marsupialis	3.11147	-1.65962	-0.0998436	-1.43096	Mammalia
	Antigone antigone	2.33138	0.194569	1.5507	1.13349	Aves
	Antigone canadensis	2.05941	-0.411367	-0.578334	0.890776	Aves
	Antigone rubicunda	2.26356	0.596418	-0.0998436	-0.933755	Aves
	Antigone vipio	2.15414	-0.411367	0.658932	-1.19424	Aves
	Antilocapra americana	3.27125	-0.494285	-0.0998436	-1.43096	Mammalia
	Antilope cervicapra	3.16729	-1.47169	-0.0998436	-1.43096	Mammalia
	Antilophia bokermanni	-0.63978	0.194569	-1.20191	-0.372102	Aves
	Antilophia galeata	-0.588239	-0.411367	-0.0998436	-0.110608	Aves
	Antrostomus arizonae	-0.133074	-0.411367	-0.578334	-1.43096	Aves
	Antrostomus badius	-0.0816135	-0.083033	-1.20191	1.13349	Aves
	Antrostomus carolinensis	0.248229	-0.411367	0.980229	-1.43096	Aves
	Antrostomus cubanensis	-0.00217525	-1.05369	0.303542	0.266126	Aves
	Antrostomus ekmani	-0.00217525	-1.05369	-0.578334	-1.19424	Aves
	Antrostomus noctitherus	-0.142502	-0.411367	0.303542	1.09547	Aves
	Antrostomus ridgwayi	-0.192484	-0.571339	-0.0998436	-0.614006	Aves
	Antrostomus rufus	0.147595	-0.92944	0.980229	-1.73354	Aves
	Antrostomus salvini	-0.11473	-0.411367	-0.578334	0.124236	Aves
	Antrostomus saturatus	-0.15211	-1.65962	-0.578334	0.398442	Aves
	Antrostomus sericocaudatus	0.0837475	-0.00951865	-1.20191	0.979933	Aves
	Antrostomus vociferus	-0.135884	-0.411367	-0.578334	0.650642	Aves
	Antrozous pallidus	-0.585998	-0.513242	0.303542	1.08313	Mammalia
	Anumbius annumbi	-0.265878	0.791294	1.27569	0.781689	Aves
	Anurophasis monorthonyx	0.878243	1.96892	-0.578334	-1.01017	Aves
	Aonyx capensis	2.83283	0.0541723	2.50768	1.08313	Mammalia
	Aonyx cinereus	1.97502	-0.965822	4.02523	1.08491	Mammalia
	Aonyx congicus	2.88461	0.0541723	2.28566	1.08313	Mammalia
	Aotus azarae	1.30233	-1.65962	0.303542	-0.91704	Mammalia
	Aotus brumbacki	1.27065	-1.65064	-0.0998436	-0.91704	Mammalia
	Aotus griseimembra	1.27123	-1.65064	-0.578334	-0.91704	Mammalia
	Aotus jorgehernandezi	1.28024	-1.64617	-0.0998436	-0.521337	Mammalia
	Aotus lemurinus	1.27065	-1.65064	-1.20191	-0.91704	Mammalia
	Aotus miconax	1.22661	-1.67318	-0.578334	-0.91704	Mammalia
	Aotus nancymaae	1.22092	-1.62396	-0.0998436	-0.91704	Mammalia
	Aotus nigriceps	1.36713	-1.25777	-0.0998436	-0.91704	Mammalia
	Aotus trivirgatus	1.28601	-1.55469	-0.0998436	-0.91704	Mammalia
	Aotus vociferans	1.27065	-1.62396	-0.0998436	-0.91704	Mammalia
	Aotus zonalis	1.27123	-1.65064	0.303542	-0.91704	Mammalia
	Apalharpactes mackloti	0.261219	-0.411367	-0.578334	0.521787	Aves
	Apalharpactes reinwardtii	0.0177464	0.194569	-0.578334	0.521787	Aves
	Apalis bamendae	-1.02795	1.23874	-0.0998436	1.13349	Aves
	Apalis binotata	-1.0838	-0.990491	0.303542	1.13349	Aves
	Apalis chapini	-1.04818	0.318815	-0.578334	1.13349	Aves
	Apalis chariessa	-1.02795	-0.0459007	-0.0998436	1.13349	Aves
	Apalis chirindensis	-1.05977	-0.411367	-0.578334	1.13349	Aves
	Apalis cinerea	-0.992475	0.318815	0.658932	1.13349	Aves
	Apalis flavida	-1.08488	0.095415	0.980229	0.856649	Aves
	Apalis flavigularis	-0.929811	0.318815	0.658932	0.728027	Aves
	Apalis fuscigularis	-0.931627	0.318815	-1.20191	1.13349	Aves
	Apalis goslingi	-1.02795	-0.411367	-0.0998436	1.13349	Aves
	Apalis jacksoni	-1.05539	-0.411367	-0.0998436	1.13349	Aves
	Apalis karamojae	-1.02576	-1.65962	0.980229	1.13349	Aves
	Apalis lynesi	-0.92261	0.318815	-0.578334	1.13349	Aves
	Apalis melanocephala	-1.04961	-0.0459007	0.658932	0.781689	Aves
	Apalis nigriceps	-1.07164	0.814235	-0.0998436	1.13349	Aves
	Apalis personata	-0.973092	-0.990491	-0.578334	1.13349	Aves
	Apalis porphyrolaema	-1.06895	0.318815	-1.20191	1.13349	Aves
	Apalis ruddi	-0.999322	-0.411367	0.303542	0.823165	Aves
	Apalis rufogularis	-1.08565	0.257764	-0.578334	0.781689	Aves
	Apalis sharpii	-1.05423	0.318815	-0.578334	1.13349	Aves
	Apalis thoracica	-0.929811	0.318815	0.980229	0.728027	Aves
	Apaloderma aequatoriale	-0.0968555	-0.411367	-0.0998436	1.13349	Aves
	Apaloderma narina	-0.0273277	0.061112	1.809	1.12368	Aves
	Apaloderma vittatum	-0.123818	-0.00951865	0.303542	1.13349	Aves
	Apalopteron familiare	-0.779181	0.596418	-0.0998436	-0.905412	Aves
	Aphanotriccus audax	-0.924961	0.257764	-0.0998436	1.13349	Aves
	Aphanotriccus capitalis	-0.900213	-0.175405	0.658932	1.13349	Aves
	Aphantochroa cirrochloris	-1.11553	-0.411367	-0.0998436	-0.341614	Aves
	Aphelocephala leucopsis	-0.878051	0.517536	-0.0998436	-0.205363	Aves
	Aphelocephala nigricincta	-0.962704	0.095415	-0.0998436	0.781689	Aves
	Aphelocephala pectoralis	-1.01625	0.162121	-0.0998436	0.266126	Aves
	Aphelocoma californica	0.0912574	0.836888	0.658932	-0.563288	Aves
	Aphelocoma coerulescens	0.0519066	0.720664	-1.20191	-0.554171	Aves
	Aphelocoma insularis	0.235526	0.770394	2.0533	-0.579325	Aves
	Aphelocoma ultramarina	0.264053	0.86813	-0.578334	-0.847645	Aves
	Aphelocoma unicolor	0.289277	0.720664	-0.578334	1.13349	Aves
	Aphelocoma wollweberi	0.286236	0.86813	-0.578334	-0.205363	Aves
	Aphrastura masafuerae	-0.883398	0.318815	-1.20191	1.13349	Aves
	Aphrastura spinicauda	-0.917055	0.596418	0.303542	1.13349	Aves
	Aphrodroma brevirostris	0.816785	0.836888	2.28566	1.13349	Aves
	Aplodontia rufa	1.23051	0.0817721	-0.578334	-1.43096	Mammalia
	Aplonis atrifusca	0.367753	0.791294	-0.0998436	-0.65661	Aves
	Aplonis brunneicapillus	-0.0251171	0.318815	-0.578334	-1.19424	Aves
	Aplonis cantoroides	-0.121622	-0.083033	0.980229	0.124236	Aves
	Aplonis cinerascens	0.0829112	-0.159677	-1.20191	-0.343391	Aves
	Aplonis crassa	-0.0884069	-0.0459007	-0.578334	-0.646153	Aves
	Aplonis dichroa	0.0905384	-0.239728	-1.20191	-1.41769	Aves
	Aplonis feadensis	0.0120342	0.318815	-0.578334	-0.110608	Aves
	Aplonis grandis	0.322052	0.647149	0.303542	-0.657825	Aves
	Aplonis insularis	-0.00260778	-0.411367	-1.20191	-0.657825	Aves
	Aplonis magna	-0.0119246	-0.411367	-0.0998436	-1.19424	Aves
	Aplonis metallica	-0.109733	-0.704039	0.658932	-0.646153	Aves
	Aplonis minor	-0.259537	-0.0459007	-0.0998436	-0.372102	Aves
	Aplonis mysolensis	-0.0119246	-0.239728	0.658932	-0.646153	Aves
	Aplonis mystacea	-0.0119246	-0.411367	-1.20191	-1.19424	Aves
	Aplonis opaca	0.0854159	0.318815	0.658932	-0.819585	Aves
	Aplonis panayensis	-0.112707	0.596418	0.980229	-0.646153	Aves
	Aplonis pelzelni	-0.203103	0.791294	-0.578334	-0.835872	Aves
	Aplonis santovestris	-0.0119246	-0.411367	-1.20191	-0.533441	Aves
	Aplonis striata	-0.129931	0.836888	0.303542	-0.657825	Aves
	Aplonis tabuensis	-0.063797	-0.083033	0.658932	-0.657825	Aves
	Aplonis zelandica	-0.0119246	-1.65962	-0.578334	-0.657825	Aves
	Aplopelia larvata	0.39879	-0.704039	0.658932	-1.37263	Aves
	Apodemus agrarius	-0.604682	1.46202	1.27569	-1.09437	Mammalia
	Apodemus alpicola	-0.463276	1.41038	-1.20191	-1.09437	Mammalia
	Apodemus argenteus	-0.609463	1.29546	-1.20191	-1.09437	Mammalia
	Apodemus chevrieri	-0.383011	1.46837	0.303542	-1.09437	Mammalia
	Apodemus draco	-0.580299	1.30243	-0.0998436	-1.09437	Mammalia
	Apodemus epimelas	-0.256247	0.522903	-1.20191	-1.09437	Mammalia
	Apodemus flavicollis	-0.440174	1.31628	0.658932	-1.09437	Mammalia
	Apodemus gurkha	-0.28571	1.41038	-1.20191	-1.09437	Mammalia
	Apodemus hyrcanicus	-0.227206	-0.239728	-1.20191	-1.09437	Mammalia
	Apodemus latronum	-0.348927	1.31628	1.27569	-1.09437	Mammalia
	Apodemus mystacinus	-0.23821	0.657126	-0.0998436	-1.09437	Mammalia
	Apodemus pallipes	-0.507982	1.30937	-1.20191	-1.09437	Mammalia
	Apodemus peninsulae	-0.383011	1.07087	0.658932	-1.09437	Mammalia
	Apodemus ponticus	-0.488335	1.41038	0.303542	-1.09437	Mammalia
	Apodemus rusiges	-0.52557	1.3059	-1.20191	-1.09437	Mammalia
	Apodemus semotus	-0.506217	0.994145	-0.0998436	-1.09437	Mammalia
	Apodemus speciosus	-0.239247	1.03695	1.5507	-1.09437	Mammalia
	Apodemus sylvaticus	-0.55488	1.29895	2.0533	-1.09437	Mammalia
	Apodemus uralensis	-0.679983	1.39723	0.303542	-1.09437	Mammalia
	Apodemus witherbyi	-0.617696	1.29895	-0.0998436	-1.09437	Mammalia
	Apomys abrae	-0.353533	0.514846	-1.20191	-0.301066	Mammalia
	Apomys camiguinensis	-0.386222	0.0541723	-0.578334	-1.19424	Mammalia
	Apomys datae	-0.353533	0.318815	-0.578334	-0.301066	Mammalia
	Apomys gracilirostris	-0.31184	-1.7006	-1.20191	-0.301066	Mammalia
	Apomys hylocetes	-0.353533	0.210577	-1.20191	-0.301066	Mammalia
	Apomys insignis	-0.353533	1.1124	-0.578334	-0.301066	Mammalia
	Apomys littoralis	-0.41383	-0.411367	-1.20191	-0.301066	Mammalia
	Apomys microdon	-0.352089	0.318815	-0.578334	-0.301066	Mammalia
	Apomys musculus	-0.604682	0.510804	-1.20191	-0.301066	Mammalia
	Apomys sacobianus	-0.353533	-0.175405	-1.20191	-0.301066	Mammalia
	Aprosmictus erythropterus	0.332829	1.049	0.303542	-1.33226	Aves
	Aprosmictus jonquillaceus	0.265475	0.318815	0.658932	-1.33226	Aves
	Aproteles bulmerae	1.10121	-1.65962	-0.578334	-1.20441	Mammalia
	Aptenodytes forsteri	3.0819	-1.65962	2.0533	-0.259626	Aves
	Aptenodytes patagonicus	2.60308	-1.65962	2.0533	-0.259626	Aves
	Apteryx australis	1.79326	-1.25777	1.27569	0.662133	Aves
	Apteryx haastii	1.74048	-1.65962	0.303542	1.13349	Aves
	Apteryx mantelli	1.79643	-0.990491	0.980229	0.662133	Aves
	Apteryx owenii	1.43911	-1.11918	-0.0998436	0.662133	Aves
	Apteryx rowi	1.82113	-1.65962	-1.20191	-1.19424	Aves
	Apus acuticauda	-0.345215	0.257764	-0.578334	1.13349	Aves
	Apus affinis	-0.553051	-0.083033	0.980229	1.13349	Aves
	Apus alexandri	-0.43966	-0.411367	-0.0998436	1.13349	Aves
	Apus apus	-0.306353	-0.159677	3.31445	1.13349	Aves
	Apus balstoni	-0.265271	-0.411367	-0.0998436	1.13349	Aves
	Apus barbatus	-0.266486	-0.411367	-0.0998436	1.13349	Aves
	Apus batesi	-0.345215	-0.411367	0.303542	1.13349	Aves
	Apus berliozi	-0.303399	-0.411367	1.809	1.13349	Aves
	Apus bradfieldi	-0.255056	-0.411367	0.303542	1.13349	Aves
	Apus caffer	-0.583711	-0.411367	-0.0998436	1.13349	Aves
	Apus horus	-0.499799	-0.159677	2.50768	1.13349	Aves
	Apus niansae	-0.333753	-0.120947	1.27569	1.13349	Aves
	Apus nipalensis	-0.479023	-0.083033	0.303542	1.13349	Aves
	Apus pacificus	-0.260709	-0.411367	-0.0998436	1.13349	Aves
	Apus pallidus	-0.26104	-0.0459007	1.27569	1.13349	Aves
	Apus sladeniae	-0.266486	-0.411367	-1.20191	1.13349	Aves
	Apus unicolor	-0.565224	-0.411367	0.980229	1.13349	Aves
	Aquila adalberti	1.91147	-0.00951865	0.980229	-0.499084	Aves
	Aquila africana	1.36861	-1.65962	-0.578334	0.643269	Aves
	Aquila audax	1.96496	-0.411367	0.980229	-0.458757	Aves
	Aquila chrysaetos	2.07671	-0.411367	1.809	-0.486022	Aves
	Aquila fasciata	1.68879	-0.411367	1.27569	-1.01926	Aves
	Aquila gurneyi	1.9033	-0.00951865	-0.0998436	-0.530045	Aves
	Aquila heliaca	1.92485	-0.00951865	1.27569	-0.47566	Aves
	Aquila nipalensis	1.82584	-0.411367	0.303542	-0.516476	Aves
	Aquila rapax	1.75743	-0.411367	1.27569	-0.239925	Aves
	Aquila spilogaster	1.51384	-0.411367	1.27569	0.818165	Aves
	Aquila verreauxii	2.06242	-0.411367	0.658932	-0.499084	Aves
	Ara ambiguus	1.47011	-0.083033	-0.0998436	-1.47879	Aves
	Ara ararauna	1.39857	-0.411367	0.303542	-1.72399	Aves
	Ara chloropterus	1.4376	-0.083033	0.303542	-1.77253	Aves
	Ara glaucogularis	1.21642	-0.083033	-0.0998436	-1.19424	Aves
	Ara macao	1.34667	-0.651837	-0.0998436	-1.65267	Aves
	Ara militaris	1.40259	0.129077	-0.0998436	-1.19424	Aves
	Ara rubrogenys	0.956177	-0.551764	-0.0998436	-1.59933	Aves
	Ara severus	0.802373	-0.411367	-0.578334	-1.66017	Aves
	Arabitragus jayakari	2.92072	-1.65962	0.303542	-1.79528	Mammalia
	Arachnothera affinis	-0.497389	-1.05369	-0.578334	0.818165	Aves
	Arachnothera chrysogenys	-0.558938	-0.411367	-0.0998436	0.00947084	Aves
	Arachnothera clarae	-0.423497	-0.411367	-0.0998436	0.650642	Aves
	Arachnothera crassirostris	-0.747021	-0.411367	-0.578334	0.650642	Aves
	Arachnothera everetti	-0.487863	-1.05369	-0.0998436	0.818165	Aves
	Arachnothera flavigaster	-0.305038	0.194569	-0.578334	0.00947084	Aves
	Arachnothera juliae	-0.514108	0.318815	-0.578334	0.00947084	Aves
	Arachnothera longirostra	-0.861948	-0.239728	0.980229	0.650642	Aves
	Arachnothera magna	-0.432083	-0.239728	1.27569	0.650642	Aves
	Arachnothera robusta	-0.514108	-0.411367	-0.0998436	-0.568559	Aves
	Aramides axillaris	0.729137	1.23874	-0.0998436	1.13349	Aves
	Aramides cajaneus	0.916387	0.967127	0.303542	0.985645	Aves
	Aramides calopterus	0.915021	1.41038	-0.578334	0.797842	Aves
	Aramides mangle	0.536109	1.23874	0.303542	0.797842	Aves
	Aramides saracura	1.02836	1.049	0.303542	0.797842	Aves
	Aramides wolfi	0.940858	1.59684	-0.0998436	0.797842	Aves
	Aramides ypecaha	1.17602	1.049	-0.0998436	0.348261	Aves
	Aramidopsis plateni	0.504134	0.596418	0.303542	1.00586	Aves
	Aramus guarauna	1.37915	1.49043	0.980229	0.714783	Aves
	Aratinga auricapillus	0.31007	-0.411367	0.980229	-1.47879	Aves
	Aratinga jandaya	0.121215	0.318815	-0.0998436	-1.41769	Aves
	Aratinga maculata	0.244503	-0.00951865	-0.578334	1.13349	Aves
	Aratinga nenday	0.30225	0.836888	0.658932	-1.66296	Aves
	Aratinga solstitialis	0.24951	0.836888	-0.0998436	-1.19424	Aves
	Aratinga weddellii	0.216902	0.720664	0.303542	-1.73354	Aves
	Arborimus albipes	-0.563577	0.160483	-0.578334	-1.43096	Mammalia
	Arborimus longicaudus	-0.577135	0.210577	-1.20191	-1.43096	Mammalia
	Arborimus pomo	-0.389181	-0.527591	-1.20191	-1.43096	Mammalia
	Arborophila ardens	0.703022	-0.083033	-0.578334	0.266126	Aves
	Arborophila atrogularis	0.633118	1.049	0.658932	-1.03736	Aves
	Arborophila brunneopectus	0.696598	-0.411367	-0.578334	-0.638129	Aves
	Arborophila cambodiana	0.735119	1.37733	-0.578334	-0.638129	Aves
	Arborophila campbelli	0.765217	0.194569	-0.578334	-0.761562	Aves
	Arborophila charltonii	0.678031	0.318815	-1.20191	-0.521337	Aves
	Arborophila chloropus	0.659696	0.318815	-1.20191	-0.521337	Aves
	Arborophila crudigularis	0.704027	1.83176	-1.20191	-1.06211	Aves
	Arborophila davidi	0.621419	-0.411367	-0.0998436	-0.638129	Aves
	Arborophila gingica	0.64593	1.552	-0.578334	-0.521337	Aves
	Arborophila graydoni	0.722808	-0.456961	-1.20191	-1.01926	Aves
	Arborophila hyperythra	0.678732	-0.167523	-1.20191	-0.547984	Aves
	Arborophila javanica	0.681991	0.836888	-0.578334	-0.638129	Aves
	Arborophila mandellii	0.674982	0.836888	-0.578334	-0.638129	Aves
	Arborophila orientalis	0.78904	0.194569	-0.578334	-0.761562	Aves
	Arborophila rolli	0.78904	0.194569	-0.578334	-0.761562	Aves
	Arborophila rubrirostris	0.606929	1.41038	-0.0998436	-0.638129	Aves
	Arborophila rufipectus	0.90166	1.49043	-1.20191	0.619592	Aves
	Arborophila rufogularis	0.785998	1.049	-0.0998436	-1.03736	Aves
	Arborophila sumatrana	0.78904	0.194569	-0.578334	-0.761562	Aves
	Arborophila tonkinensis	0.722808	0.318815	-1.20191	-0.396149	Aves
	Arborophila torqueola	0.805986	0.836888	-0.0998436	-1.06211	Aves
	Archboldia papuensis	0.466946	-0.411367	-1.20191	-0.110608	Aves
	Archboldomys luzonensis	-0.346925	1.84724	-1.20191	1.13349	Mammalia
	Archilochus alexandri	-1.5249	-0.411367	1.27569	-0.341614	Aves
	Archilochus colubris	-1.57181	-0.411367	1.809	0.438275	Aves
	Arctictis binturong	2.63293	-0.00951865	0.303542	-1.31625	Mammalia
	Arctocebus aureus	0.608703	-1.65962	-1.20191	0.521787	Mammalia
	Arctocebus calabarensis	0.655322	-1.65064	-0.578334	0.521787	Mammalia
	Arctogalidia trivirgata	1.7482	0.0920139	-0.578334	-0.339342	Mammalia
	Arctonyx collaris	2.39843	0.318815	0.303542	0.137233	Mammalia
	Ardea alba	1.27094	0.696491	0.658932	0.714044	Aves
	Ardea brachyrhyncha	1.61917	1.41038	3.85476	-1.19424	Aves
	Ardea cinerea	1.52414	0.969219	4.35384	0.0142929	Aves
	Ardea cocoi	1.59745	0.318815	-0.0998436	0.292189	Aves
	Ardea goliath	2.09423	0.318815	1.27569	0.0232518	Aves
	Ardea herodias	1.7924	0.836888	0.658932	0.281445	Aves
	Ardea humbloti	1.59171	0.318815	1.5507	0.267233	Aves
	Ardea insignis	1.59171	0.836888	0.658932	-0.234643	Aves
	Ardea intermedia	1.61917	1.23874	3.85476	-1.15092	Aves
	Ardea melanocephala	1.37127	0.318815	1.27569	0.0241775	Aves
	Ardea pacifica	1.27526	0.596418	0.658932	0.732323	Aves
	Ardea plumifera	1.61917	2.14056	3.85476	0.849304	Aves
	Ardea purpurea	1.33112	0.924752	0.303542	0.280599	Aves
	Ardea sumatrana	1.69481	-0.411367	0.658932	0.51318	Aves
	Ardenna bulleri	0.851112	-0.411367	0.980229	1.13349	Aves
	Ardenna carneipes	1.0919	-0.411367	2.50768	1.08349	Aves
	Ardenna creatopus	1.17921	-0.083033	0.303542	0.331195	Aves
	Ardenna gravis	1.2566	-0.083033	2.28566	-0.718859	Aves
	Ardenna grisea	1.21835	-1.65962	2.0533	-0.749739	Aves
	Ardenna pacifica	0.868079	-0.00951865	2.0533	0.331195	Aves
	Ardenna tenuirostris	1.03115	0.318815	2.50768	-1.09703	Aves
	Ardeola bacchus	0.740949	0.836888	1.5507	1.00702	Aves
	Ardeola grayii	0.634334	1.049	1.27569	0.111631	Aves
	Ardeola idae	0.671204	0.596418	1.5507	0.0245202	Aves
	Ardeola ralloides	0.71216	0.836888	0.303542	-0.266582	Aves
	Ardeola rufiventris	0.671204	-0.098103	2.0533	0.531468	Aves
	Ardeola speciosa	0.671204	0.318815	0.658932	0.531468	Aves
	Ardeotis arabs	2.21177	-0.411367	0.303542	-0.494792	Aves
	Ardeotis australis	2.06913	-0.86459	0.658932	-0.886905	Aves
	Ardeotis kori	2.47191	-0.651837	0.303542	-0.880331	Aves
	Ardeotis nigriceps	2.31677	-1.65962	-1.20191	-0.880331	Aves
	Ardops nichollsi	-0.653876	-1.67318	-0.578334	-1.19424	Mammalia
	Arenaria interpres	0.330934	0.836888	3.85476	0.654119	Aves
	Arenaria melanocephala	0.280323	0.836888	-0.0998436	1.13349	Aves
	Argusianus argus	1.71823	-0.411367	-0.578334	-0.958111	Aves
	Arielulus aureocollaris	-0.963916	-1.67318	-0.578334	1.13349	Mammalia
	Arielulus circumdatus	-0.963916	-1.64617	-0.578334	1.13349	Mammalia
	Arielulus cuprosus	-0.963916	-1.65064	-1.20191	1.13349	Mammalia
	Arielulus societatis	-1.05278	-1.67772	-1.20191	1.13349	Mammalia
	Arielulus torquatus	-0.963916	0.0886065	-1.20191	1.13349	Mammalia
	Ariteus flavescens	-0.895956	-1.66865	-0.578334	-0.110608	Mammalia
	Arremon abeillei	-0.503679	0.145675	-0.578334	-0.547984	Aves
	Arremon aurantiirostris	-0.359059	-0.411367	-0.578334	-0.547984	Aves
	Arremon brunneinucha	-0.236258	-0.411367	-0.0998436	-0.246332	Aves
	Arremon castaneiceps	-0.326163	0.318815	-0.578334	-0.314025	Aves
	Arremon crassirostris	-0.324453	0.129077	-0.578334	-0.314025	Aves
	Arremon flavirostris	-0.494465	0.533591	0.980229	-0.547984	Aves
	Arremon franciscanus	-0.533255	-0.411367	-1.20191	-0.547984	Aves
	Arremon schlegeli	-0.4707	-1.65962	-0.0998436	-0.547984	Aves
	Arremon semitorquatus	-0.492318	-0.411367	-1.20191	-0.547984	Aves
	Arremon taciturnus	-0.524554	-0.411367	-1.20191	-0.547984	Aves
	Arremon torquatus	-0.275077	-0.411367	-0.0998436	-0.246332	Aves
	Arremon virenticeps	-0.271992	-0.411367	-1.20191	-0.246332	Aves
	Arremonops chloronotus	-0.473903	0.720664	0.303542	-0.396149	Aves
	Arremonops conirostris	-0.330013	-0.34507	1.27569	-0.246332	Aves
	Arremonops rufivirgatus	-0.57172	0.596418	0.658932	-0.431135	Aves
	Arremonops tocuyensis	-0.440432	0.544216	-0.578334	-0.396149	Aves
	Arses insularis	-0.683031	-0.411367	-0.578334	1.13349	Aves
	Arses kaupi	-0.83046	-0.411367	0.303542	1.13349	Aves
	Arses telescophthalmus	-0.770513	0.318815	-0.578334	1.13349	Aves
	Artamella viridis	-0.179772	0.318815	0.980229	0.544508	Aves
	Artamus cinereus	-0.343227	0.596418	1.27569	1.13349	Aves
	Artamus cyanopterus	-0.369398	0.596418	1.27569	0.629479	Aves
	Artamus fuscus	-0.286976	-0.083033	0.980229	1.13349	Aves
	Artamus insignis	-0.158455	-0.411367	-0.0998436	1.13349	Aves
	Artamus leucorynchus	-0.262607	0.596418	1.5507	1.13349	Aves
	Artamus maximus	-0.0952931	1.049	-0.0998436	1.13349	Aves
	Artamus mentalis	-0.26104	-0.083033	1.27569	1.13349	Aves
	Artamus minor	-0.731106	0.318815	1.27569	1.09547	Aves
	Artamus monachus	-0.240863	-0.551764	0.303542	1.13349	Aves
	Artamus personatus	-0.357599	0.129077	1.809	1.09547	Aves
	Artamus superciliosus	-0.344646	-0.083033	2.72063	1.09547	Aves
	Artibeus amplus	-0.0712613	-1.65962	-0.0998436	-0.937696	Mammalia
	Artibeus anderseni	-0.431866	-1.696	0.658932	-0.937696	Mammalia
	Artibeus aztecus	-0.624579	-1.67772	-0.578334	-0.937696	Mammalia
	Artibeus cinereus	-0.863138	-1.67772	-1.20191	-0.937696	Mammalia
	Artibeus concolor	-0.642978	-1.67772	-0.578334	-0.937696	Mammalia
	Artibeus fimbriatus	-0.0482041	-1.65064	-1.20191	-0.937696	Mammalia
	Artibeus fraterculus	-0.337591	-1.67772	-0.578334	-0.937696	Mammalia
	Artibeus gnomus	-0.980681	-1.67772	0.303542	-0.937696	Mammalia
	Artibeus hirsutus	-0.279179	-1.696	0.658932	-0.937696	Mammalia
	Artibeus inopinatus	-0.441464	-1.65962	0.303542	-0.937696	Mammalia
	Artibeus jamaicensis	-0.240632	-1.65962	0.980229	-0.937696	Mammalia
	Artibeus lituratus	-0.0858487	-1.65962	0.303542	-0.937696	Mammalia
	Artibeus obscurus	-0.338854	-1.67772	-0.0998436	-0.937696	Mammalia
	Artibeus planirostris	-0.2578	-1.65962	-0.0998436	-0.937696	Mammalia
	Artibeus rosenbergii	-0.431866	-1.65962	-1.20191	0.577156	Mammalia
	Artibeus toltecus	-0.765906	-1.67772	-0.578334	-0.937696	Mammalia
	Artibeus watsoni	-0.926535	-1.66413	0.658932	-0.937696	Mammalia
	Artisornis metopias	-1.06642	-0.411367	-0.578334	1.13349	Aves
	Artisornis moreaui	-1.02961	-0.199257	-0.0998436	1.13349	Aves
	Arundinicola leucocephala	-0.819414	0.095415	0.303542	1.13349	Aves
	Arvicanthis abyssinicus	0.0213354	-0.411367	-0.0998436	-1.65564	Mammalia
	Arvicanthis ansorgei	0.189449	1.23874	2.0533	-1.65564	Mammalia
	Arvicanthis blicki	0.30225	0.142367	-1.20191	-1.65564	Mammalia
	Arvicanthis nairobae	0.197516	-0.813215	-0.578334	-1.65564	Mammalia
	Arvicanthis neumanni	0.0957577	0.510804	-0.578334	-1.65564	Mammalia
	Arvicanthis niloticus	0.15609	1.21335	1.809	-1.65564	Mammalia
	Arvicanthis rufinus	0.123691	1.18759	0.980229	-1.65564	Mammalia
	Arvicola amphibius	0.269696	1.20969	1.809	-1.66395	Mammalia
	Arvicola sapidus	0.57541	0.892303	-0.0998436	-1.66395	Mammalia
	Arvicola scherman	0.164962	1.27086	-0.0998436	-1.66395	Mammalia
	Asarcornis scutulata	1.89331	2.42524	-0.0998436	-1.34161	Aves
	Asellia patrizii	-0.853695	-1.65962	-0.0998436	1.13349	Mammalia
	Asellia tridens	-0.894686	-1.65962	0.980229	1.13349	Mammalia
	Aselliscus stoliczkanus	-1.23385	-1.66865	-1.20191	1.13349	Mammalia
	Aselliscus tricuspidatus	-1.43589	-1.67772	-0.0998436	1.13349	Mammalia
	Ashbyia lovensis	-0.701427	0.257764	-0.0998436	0.499659	Aves
	Asio abyssinicus	0.885735	-0.411367	0.658932	-0.302159	Aves
	Asio capensis	0.781731	0.162121	1.5507	0.261811	Aves
	Asio clamator	0.85926	0.162121	2.92553	0.521787	Aves
	Asio flammeus	0.784788	1.56707	1.5507	-0.530045	Aves
	Asio madagascariensis	0.885735	-0.447749	-0.0998436	-0.499084	Aves
	Asio otus	0.696463	1.049	2.92553	-0.530045	Aves
	Asio stygius	1.04591	-0.411367	0.658932	-0.274317	Aves
	Aspatha gularis	-0.052127	0.318815	-1.20191	0.521787	Aves
	Asthenes anthoides	-0.575785	0.318815	-0.0998436	1.13349	Aves
	Asthenes baeri	-0.691438	0.791294	-0.578334	1.13349	Aves
	Asthenes berlepschi	-0.659945	0.318815	0.980229	1.13349	Aves
	Asthenes coryi	-0.726541	-1.05369	-0.0998436	1.13349	Aves
	Asthenes dorbignyi	-0.743093	-0.411367	-1.20191	0.266126	Aves
	Asthenes flammulata	-0.577473	0.836888	-0.0998436	1.13349	Aves
	Asthenes fuliginosa	-0.67888	-0.411367	-0.0998436	0.654119	Aves
	Asthenes griseomurina	-0.703593	-0.411367	-0.0998436	1.13349	Aves
	Asthenes harterti	-0.853305	-0.411367	-0.0998436	1.13349	Aves
	Asthenes helleri	-0.771671	0.318815	-0.0998436	1.13349	Aves
	Asthenes heterura	-0.832512	0.596418	0.658932	1.13349	Aves
	Asthenes hudsoni	-0.659945	0.43504	-0.0998436	1.13349	Aves
	Asthenes humilis	-0.608863	-0.411367	-0.0998436	0.781689	Aves
	Asthenes luizae	-0.464355	0.318815	-0.0998436	1.13349	Aves
	Asthenes maculicauda	-0.659945	-1.65962	-0.578334	1.13349	Aves
	Asthenes modesta	-0.718651	0.194569	1.5507	1.13349	Aves
	Asthenes moreirae	-0.959089	0.596418	-0.0998436	0.654119	Aves
	Asthenes ottonis	-0.851361	-1.65962	-0.578334	1.13349	Aves
	Asthenes palpebralis	-0.716048	-1.65962	-0.578334	1.13349	Aves
	Asthenes perijana	-0.673397	0.791294	-0.578334	-0.252908	Aves
	Asthenes pudibunda	-0.78154	-1.65962	-0.578334	1.13349	Aves
	Asthenes pyrrholeuca	-0.846534	0.194569	1.27569	1.13349	Aves
	Asthenes sclateri	-0.558666	-0.083033	-0.0998436	1.13349	Aves
	Asthenes urubambensis	-0.746627	1.049	-0.0998436	1.13349	Aves
	Asthenes vilcabambae	-0.62843	0.318815	-0.0998436	1.13349	Aves
	Asthenes virgata	-0.585998	-0.411367	-0.578334	1.13349	Aves
	Asthenes wyatti	-0.7725	-0.083033	-0.0998436	1.13349	Aves
	Astrapia mayeri	0.345266	-1.65962	-1.20191	-0.372102	Aves
	Astrapia nigra	0.501486	-1.05369	-1.20191	0.124236	Aves
	Astrapia rothschildi	0.464181	-1.65962	-1.20191	-0.630315	Aves
	Astrapia splendidissima	0.311678	-0.411367	-0.578334	-0.622272	Aves
	Astrapia stephaniae	0.36822	-1.65962	-0.0998436	-0.622272	Aves
	Atalotriccus pilaris	-1.17823	0.647149	-0.0998436	1.13349	Aves
	Atelerix albiventris	0.936394	0.939697	-0.0998436	-0.525854	Mammalia
	Atelerix algirus	1.28825	0.39233	0.980229	-0.525854	Mammalia
	Atelerix frontalis	0.762946	1.27175	1.5507	-0.525854	Mammalia
	Atelerix sclateri	1.02756	1.04499	-0.578334	-0.525854	Mammalia
	Ateles belzebuth	2.29802	-1.6417	-0.0998436	-1.18079	Mammalia
	Ateles chamek	2.32456	-1.65962	-1.20191	-1.18079	Mammalia
	Ateles fusciceps	2.45124	-1.65064	-0.0998436	-1.18079	Mammalia
	Ateles geoffroyi	2.3396	-1.65064	-0.0998436	-1.18079	Mammalia
	Ateles hybridus	2.29802	-1.65962	0.303542	-1.18079	Mammalia
	Ateles marginatus	2.26185	-1.65962	-0.578334	-1.18079	Mammalia
	Ateles paniscus	2.3817	-1.65962	-0.0998436	-1.18079	Mammalia
	Atelocynus microtis	2.41044	-0.083033	0.303542	-0.970715	Mammalia
	Atelornis crossleyi	0.0583545	-1.33129	-0.578334	1.13349	Aves
	Atelornis pittoides	0.13636	0.318815	0.303542	1.08313	Aves
	Athene brama	0.237143	0.596418	0.303542	0.988117	Aves
	Athene cunicularia	0.384281	2.08514	1.5507	-0.0214221	Aves
	Athene noctua	0.442288	0.836888	1.809	0.988117	Aves
	Athene superciliaris	0.361736	-0.0459007	0.303542	-1.19424	Aves
	Atherurus africanus	1.87195	-0.92944	-0.0998436	-1.66395	Mammalia
	Atherurus macrourus	1.68879	-0.879125	-0.578334	-1.66395	Mammalia
	Atilax paludinosus	1.94138	-0.411367	1.809	0.510155	Mammalia
	Atlantisia rogersi	-0.301961	-0.362025	-0.578334	0.270221	Aves
	Atlantoxerus getulus	0.641061	0.444861	0.303542	-1.47879	Mammalia
	Atlapetes albiceps	-0.427477	0.744516	0.303542	-0.246332	Aves
	Atlapetes albinucha	-0.371342	-0.0459007	-0.0998436	-0.246332	Aves
	Atlapetes albofrenatus	-0.429555	0.270141	-0.578334	-0.246332	Aves
	Atlapetes blancae	-0.427477	2.19101	-0.0998436	-0.274317	Aves
	Atlapetes canigenis	-0.406188	0.836888	-0.578334	-0.246332	Aves
	Atlapetes citrinellus	-0.464355	-0.411367	-0.578334	-0.246332	Aves
	Atlapetes flaviceps	-0.371492	0.836888	0.303542	-0.246332	Aves
	Atlapetes forbesi	-0.427477	0.43504	-0.578334	-0.246332	Aves
	Atlapetes fulviceps	-0.460765	2.08514	-1.20191	-0.246332	Aves
	Atlapetes fuscoolivaceus	-0.389181	-0.411367	-0.578334	-0.246332	Aves
	Atlapetes latinuchus	-0.566215	0.46296	-0.0998436	-0.246332	Aves
	Atlapetes leucopis	-0.394329	0.836888	-0.578334	-0.246332	Aves
	Atlapetes leucopterus	-0.61429	0.836888	0.980229	-0.246332	Aves
	Atlapetes melanocephalus	-0.521519	0.720664	-0.0998436	-0.246332	Aves
	Atlapetes melanolaemus	-0.550053	-0.083033	-0.0998436	-0.246332	Aves
	Atlapetes melanopsis	-0.394329	0.836888	-0.578334	-0.246332	Aves
	Atlapetes nationi	-0.263604	1.41038	-0.578334	-0.246332	Aves
	Atlapetes pallidiceps	-0.427477	2.14056	-0.578334	-0.248924	Aves
	Atlapetes pallidinucha	-0.374573	0.836888	-0.0998436	-0.246332	Aves
	Atlapetes personatus	-0.388406	0.836888	-0.578334	0.124236	Aves
	Atlapetes pileatus	-0.542109	-0.323503	0.658932	-0.246332	Aves
	Atlapetes rufigenis	-0.394329	-0.083033	-0.0998436	-0.246332	Aves
	Atlapetes rufinucha	-0.59654	0.318815	-0.0998436	-0.246332	Aves
	Atlapetes schistaceus	-0.440475	-0.411367	-0.578334	-0.246332	Aves
	Atlapetes seebohmi	-0.324146	0.791294	0.303542	-0.246332	Aves
	Atlapetes semirufus	-0.41669	0.782035	-0.578334	-0.246332	Aves
	Atlapetes terborghi	-0.424536	0.969219	-1.20191	-0.246332	Aves
	Atlapetes tricolor	-0.336716	-0.00951865	-0.0998436	-0.246332	Aves
	Atrichornis clamosus	-0.261793	-1.65962	0.658932	1.12368	Aves
	Atrichornis rufescens	-0.542109	-0.411367	-0.0998436	0.957037	Aves
	Attagis gayi	0.75004	0.836888	-0.578334	-1.43096	Aves
	Attagis malouinus	0.800542	0.836888	-0.578334	-1.77243	Aves
	Atthis ellioti	-1.63259	-0.411367	-1.20191	-0.341614	Aves
	Atthis heloisa	-1.7389	-1.65962	-1.20191	-0.341614	Aves
	Atticora fasciata	-0.858689	1.049	-0.0998436	1.13349	Aves
	Atticora melanoleuca	-0.941969	0.318815	0.658932	1.13349	Aves
	Attila bolivianus	-0.290792	-0.411367	-0.0998436	0.714044	Aves
	Attila cinnamomeus	-0.298513	0.129077	0.658932	0.0646054	Aves
	Attila citriniventris	-0.369771	0.162121	-1.20191	0.714044	Aves
	Attila phoenicurus	-0.392295	-0.411367	-0.0998436	0.642754	Aves
	Attila rufus	-0.248555	-0.411367	-0.0998436	0.529405	Aves
	Attila spadiceus	-0.295926	0.596418	1.5507	0.393427	Aves
	Attila torridus	-0.213951	-0.411367	0.303542	0.124236	Aves
	Augastes lumachella	-1.44588	-0.0459007	-0.578334	-0.341614	Aves
	Augastes scutatus	-1.59099	-0.411367	0.658932	-0.341614	Aves
	Aulacorhynchus albivitta	0.462401	0.46296	1.809	0.781689	Aves
	Aulacorhynchus atrogularis	0.462401	0.46296	1.809	-0.219241	Aves
	Aulacorhynchus caeruleogularis	0.462401	0.46296	1.809	1.13349	Aves
	Aulacorhynchus calorhynchus	0.516085	0.257764	-0.0998436	-1.10682	Aves
	Aulacorhynchus coeruleicinctis	0.551367	0.987946	-1.20191	0.124236	Aves
	Aulacorhynchus cyanolaemus	0.516085	-0.083033	1.809	0.981854	Aves
	Aulacorhynchus derbianus	0.559667	0.43504	-0.578334	-0.855182	Aves
	Aulacorhynchus haematopygus	0.526589	0.596418	0.658932	-0.23097	Aves
	Aulacorhynchus huallagae	0.671999	0.318815	-1.20191	-1.13615	Aves
	Aulacorhynchus prasinus	0.45478	0.46296	1.809	-0.504987	Aves
	Aulacorhynchus sulcatus	0.442407	0.498622	-0.0998436	-0.280753	Aves
	Aulacorhynchus wagleri	0.462401	0.46296	1.809	1.07205	Aves
	Aulacorhynchus whitelianus	0.567926	0.836888	-0.578334	-1.55435	Aves
	Auliscomys boliviensis	0.00433973	0.544216	-0.578334	-0.0382888	Mammalia
	Auliscomys pictus	-0.182392	0.170288	0.303542	-0.0382888	Mammalia
	Auliscomys sublimis	-0.31032	1.23874	-0.578334	-0.0382888	Mammalia
	Auriparus flaviceps	-1.16361	0.596418	0.303542	0.629479	Aves
	Automolus infuscatus	-0.381863	-0.083033	-0.578334	1.12368	Aves
	Automolus lammi	-0.36089	0.596418	-0.578334	0.781689	Aves
	Automolus leucophthalmus	-0.359973	0.596418	-1.20191	1.13349	Aves
	Automolus melanopezus	-0.408964	-0.411367	-0.578334	1.12368	Aves
	Automolus ochrolaemus	-0.298513	-0.00951865	0.303542	1.08313	Aves
	Automolus rubiginosus	-0.292711	-0.411367	0.303542	1.08313	Aves
	Automolus rufipectus	-0.298513	-0.411367	-0.578334	-0.246332	Aves
	Automolus rufipileatus	-0.355054	0.791294	-0.0998436	1.12368	Aves
	Avahi betsileo	1.33916	-1.67772	-1.20191	1.06336	Mammalia
	Avahi cleesei	2.19904	-1.65962	-1.20191	-1.60857	Mammalia
	Avahi laniger	1.38369	-1.64617	-0.578334	-1.66395	Mammalia
	Avahi meridionalis	1.40966	-1.38459	-1.20191	-1.09437	Mammalia
	Avahi mooreorum	1.58522	0.303745	-1.20191	-1.73848	Mammalia
	Avahi occidentalis	1.24456	-1.63281	-1.20191	-1.43096	Mammalia
	Avahi peyrierasi	1.33916	-1.30152	-0.578334	-1.014	Mammalia
	Avahi ramanantsoavanai	1.58522	-1.65962	-1.20191	1.13349	Mammalia
	Avahi unicolor	1.25078	-1.65064	-1.20191	-1.43096	Mammalia
	Aviceda cuculoides	0.690503	-0.411367	-0.0998436	0.52369	Aves
	Aviceda jerdoni	0.828026	0.129077	0.303542	1.00586	Aves
	Aviceda leuphotes	0.514562	0.129077	0.980229	0.994363	Aves
	Aviceda madagascariensis	0.718243	-0.083033	1.27569	0.278572	Aves
	Aviceda subcristata	0.772754	-0.00951865	0.980229	0.331116	Aves
	Avocettula recurvirostris	-1.42127	-0.411367	-0.578334	-0.341614	Aves
	Axis axis	3.46214	-1.62396	0.658932	-1.55435	Mammalia
	Axis calamianensis	3.19748	-0.926441	-0.0998436	-1.55435	Mammalia
	Axis kuhlii	3.36048	-1.46763	0.303542	-1.55435	Mammalia
	Axis porcinus	3.1666	-1.65962	-0.578334	-1.55435	Mammalia
	Aythya affinis	1.22911	2.47887	3.12324	-1.01017	Aves
	Aythya americana	1.37139	2.35544	0.980229	-1.31415	Aves
	Aythya australis	1.25997	2.65863	2.0533	-1.31415	Aves
	Aythya baeri	1.15108	2.19432	-0.578334	-0.872629	Aves
	Aythya collaris	1.17155	2.29725	-0.578334	-0.99959	Aves
	Aythya ferina	1.25016	2.25678	3.49978	-1.19711	Aves
	Aythya fuligula	1.16022	2.41348	2.92553	0.0626374	Aves
	Aythya innotata	1.14833	-0.0459007	-0.578334	0.266126	Aves
	Aythya marila	1.3301	2.37556	2.28566	0.698166	Aves
	Aythya novaeseelandiae	1.14703	1.71122	0.303542	-0.0382888	Aves
	Aythya nyroca	1.05916	2.29725	0.980229	-1.19711	Aves
	Aythya valisineria	1.43545	2.29725	2.0533	-1.27177	Aves
	Babax koslowi	-0.297218	-0.0459007	0.980229	-0.190257	Aves
	Babax lanceolatus	-0.397002	-0.239728	-0.0998436	0.266126	Aves
	Babax waddelli	-0.213951	0.739771	0.303542	-0.547984	Aves
	Babyrousa babyrussa	3.62515	-0.853046	0.303542	-1.77318	Mammalia
	Babyrousa celebensis	3.62515	-1.05369	0.303542	-1.34114	Mammalia
	Babyrousa togeanensis	3.62515	-1.05369	1.27569	-1.34114	Mammalia
	Baeolophus atricristatus	-0.653112	1.552	0.303542	0.270221	Aves
	Baeolophus bicolor	-0.595254	1.552	0.980229	0.453476	Aves
	Baeolophus inornatus	-0.744641	1.79908	0.658932	0.301529	Aves
	Baeolophus ridgwayi	-0.742546	1.81876	-0.0998436	0.301529	Aves
	Baeolophus wollweberi	-0.963916	1.56707	-0.0998436	1.13349	Aves
	Baeopogon clamans	-0.213951	-0.411367	-0.0998436	-0.372102	Aves
	Baeopogon indicator	-0.215873	-0.411367	0.658932	-0.372102	Aves
	Baiomys musculus	-1.0374	0.0749117	0.980229	-1.2498	Mammalia
	Baiomys taylori	-1.13354	0.0576455	0.658932	-1.2498	Mammalia
	Baiyankamys habbema	0.333533	2.1186	0.303542	0.724297	Mammalia
	Baiyankamys shawmayeri	0.351257	1.74552	-0.578334	0.724297	Mammalia
	Balaeniceps rex	2.20854	-0.411367	0.658932	-0.446593	Aves
	Balantiopteryx infusca	-1.3068	-1.73314	-0.0998436	1.13349	Mammalia
	Balantiopteryx io	-1.44968	-1.65962	-0.0998436	1.13349	Mammalia
	Balantiopteryx plicata	-1.19558	-1.67772	0.303542	1.13349	Mammalia
	Balearica pavonina	1.98387	-0.00951865	3.49978	-0.39225	Aves
	Balearica regulorum	1.99817	-0.00951865	2.72063	-0.127832	Aves
	Balionycteris maculata	-0.798722	-1.65962	-0.0998436	-1.20441	Mammalia
	Bambusicola fytchii	0.775267	1.23874	-0.578334	-1.03736	Aves
	Bambusicola sonorivox	0.727524	0.987946	-0.0998436	-0.657825	Aves
	Bambusicola thoracicus	0.674784	1.23874	-0.0998436	-1.01017	Aves
	Bandicota bengalensis	0.5193	1.95868	3.85476	-0.881845	Mammalia
	Bandicota indica	1.06708	1.60273	3.49978	-0.881845	Mammalia
	Bandicota savilei	0.660916	0.836888	0.303542	-0.881845	Mammalia
	Bangsia arcaei	-0.320713	-0.411367	-0.578334	-0.646153	Aves
	Bangsia aureocincta	-0.258937	1.049	-1.20191	-0.248924	Aves
	Bangsia edwardsi	-0.32582	1.71122	-0.578334	-0.547984	Aves
	Bangsia melanochlamys	-0.322002	-0.411367	-0.578334	-0.815522	Aves
	Bangsia rothschildi	-0.30609	0.836888	-1.20191	-1.43543	Aves
	Barbastella barbastellus	-1.07708	-0.537221	0.980229	1.13349	Mammalia
	Barbastella leucomelas	-0.777502	-0.411367	1.5507	1.13349	Mammalia
	Barnardius zonarius	0.286236	1.23874	1.809	-1.18918	Aves
	Bartramia longicauda	0.40069	0.836888	-0.0998436	0.619592	Aves
	Baryphthengus martii	0.43112	0.596418	0.303542	-0.294592	Aves
	Baryphthengus ruficapillus	0.354872	-0.00951865	-0.0998436	0.520581	Aves
	Basileuterus basilicus	-0.849812	-0.00951865	-0.578334	1.13349	Aves
	Basileuterus belli	-0.951934	1.14636	-1.20191	1.13349	Aves
	Basileuterus bivittatus	-0.792814	0.129077	0.658932	1.13349	Aves
	Basileuterus chrysogaster	-0.926535	-1.05369	0.303542	1.13349	Aves
	Basileuterus cinereicollis	-0.849812	-0.411367	0.303542	1.13349	Aves
	Basileuterus conspicillatus	-0.849812	-1.65962	-0.578334	1.13349	Aves
	Basileuterus coronatus	-0.737257	1.92024	0.303542	1.13349	Aves
	Basileuterus culicivorus	-0.953119	0.318815	0.303542	0.714044	Aves
	Basileuterus flaveolus	-0.844042	0.596418	0.303542	1.13349	Aves
	Basileuterus fraseri	-0.908835	1.23874	-0.578334	1.13349	Aves
	Basileuterus griseiceps	-0.849812	-0.411367	-1.20191	1.13349	Aves
	Basileuterus hypoleucus	-0.917607	-0.411367	-1.20191	1.13349	Aves
	Basileuterus ignotus	-0.920047	-0.411367	-1.20191	1.13349	Aves
	Basileuterus leucoblepharus	-0.775829	0.596418	-0.0998436	1.13349	Aves
	Basileuterus leucophrys	-0.684423	0.836888	-0.578334	1.13349	Aves
	Basileuterus luteoviridis	-0.854475	0.836888	-0.578334	1.13349	Aves
	Basileuterus melanogenys	-0.900213	-0.411367	-1.20191	0.714044	Aves
	Basileuterus nigrocristatus	-0.827121	0.194569	-0.578334	1.13349	Aves
	Basileuterus rufifrons	-0.951934	-0.0459007	2.0533	0.714044	Aves
	Basileuterus signatus	-0.922052	-1.05369	-0.0998436	1.13349	Aves
	Basileuterus trifasciatus	-0.998413	-0.00951865	-0.578334	1.13349	Aves
	Basileuterus tristriatus	-0.890056	-0.199257	-0.578334	1.13349	Aves
	Basilinna leucotis	-1.49902	-0.411367	-0.578334	-1.01926	Aves
	Basilinna xantusii	-1.52049	-0.411367	0.658932	-0.341614	Aves
	Basilornis celebensis	0.141128	-0.411367	-0.0998436	-1.19424	Aves
	Basilornis corythaix	0.294806	-0.411367	-0.578334	-1.19424	Aves
	Basilornis galeatus	0.185243	-1.65962	0.303542	-1.19424	Aves
	Basilornis mirandus	0.225807	-0.704039	-0.578334	0.124236	Aves
	Bassaricyon alleni	1.44563	-1.65962	-0.578334	-0.646027	Mammalia
	Bassaricyon beddardi	1.44563	-0.411367	0.303542	-0.646027	Mammalia
	Bassaricyon gabbii	1.45172	-1.65962	-0.578334	-0.646027	Mammalia
	Bassaricyon lasius	1.43113	-0.996712	0.980229	-0.646027	Mammalia
	Bassaricyon pauli	1.43113	-0.636467	1.5507	-0.646027	Mammalia
	Bassariscus astutus	1.34437	0.318815	1.809	-0.646027	Mammalia
	Bassariscus sumichrasti	1.28937	-0.411367	-0.0998436	-0.646027	Mammalia
	Batara cinerea	0.309585	-0.083033	0.658932	0.994363	Aves
	Bathmocercus cerviniventris	-0.752972	-0.411367	-0.0998436	1.13349	Aves
	Bathmocercus rufus	-0.765088	-0.411367	-0.578334	1.13349	Aves
	Bathmocercus winifredae	-0.78493	1.049	0.303542	1.13349	Aves
	Bathyergus janetta	0.862517	0.541565	-1.20191	-1.43096	Mammalia
	Bathyergus suillus	1.13293	0.324808	-1.20191	-1.43096	Mammalia
	Batis capensis	-0.904721	-0.366899	0.658932	1.13349	Aves
	Batis crypta	-0.883398	-1.65962	-0.0998436	1.13349	Aves
	Batis diops	-0.865127	-1.65962	-0.578334	1.13349	Aves
	Batis erlangeri	-0.871144	-0.411367	0.303542	-0.341614	Aves
	Batis fratrum	-0.894052	-0.083033	-0.0998436	1.13349	Aves
	Batis ituriensis	-0.95146	-0.239728	-0.0998436	1.13349	Aves
	Batis margaritae	-0.884432	0.318815	-0.0998436	1.13349	Aves
	Batis minima	-0.983699	-0.411367	-0.0998436	1.13349	Aves
	Batis minor	-0.871144	-0.411367	0.303542	1.13349	Aves
	Batis minulla	-0.989405	-0.411367	-0.578334	1.13349	Aves
	Batis mixta	-0.886508	-0.411367	0.303542	1.13349	Aves
	Batis molitor	-0.92116	-0.411367	0.980229	1.13349	Aves
	Batis occulta	-1.03684	-1.65962	0.658932	1.13349	Aves
	Batis orientalis	-0.952526	-0.0459007	-0.578334	1.13349	Aves
	Batis perkeo	-1.16759	1.46422	-0.578334	1.13349	Aves
	Batis poensis	-1.01895	0.836888	-0.578334	1.13349	Aves
	Batis pririt	-1.00851	-0.411367	-0.578334	1.13349	Aves
	Batis senegalensis	-1.00587	-0.411367	0.303542	1.13349	Aves
	Batis soror	-1.00825	-0.411367	-0.0998436	1.13349	Aves
	Batomys dentatus	0.517168	0.232751	-1.20191	-1.79528	Mammalia
	Batomys granti	0.443987	0.830122	-1.20191	-1.79528	Mammalia
	Batomys russatus	0.48039	1.23874	-1.20191	-1.79528	Mammalia
	Batomys salomonseni	0.490102	0.996207	-1.20191	-1.79528	Mammalia
	Batrachostomus auritus	0.542268	0.318815	-0.0998436	1.13349	Aves
	Batrachostomus cornutus	-0.0310528	-1.05369	0.303542	1.13349	Aves
	Batrachostomus harterti	0.100835	-0.411367	-0.578334	1.13349	Aves
	Batrachostomus hodgsoni	-0.161904	-0.704039	-0.0998436	1.13349	Aves
	Batrachostomus javensis	-0.210182	-1.05369	1.27569	1.13349	Aves
	Batrachostomus mixtus	0.100835	-0.411367	-0.578334	1.13349	Aves
	Batrachostomus moniliger	-0.117575	-1.65962	-1.20191	1.13349	Aves
	Batrachostomus poliolophus	0.100835	-0.411367	-0.578334	1.13349	Aves
	Batrachostomus septimus	0.107053	-0.411367	-0.578334	1.13349	Aves
	Batrachostomus stellatus	-0.163812	0.318815	-1.20191	1.13349	Aves
	Bauerus dubiaquercus	-0.580979	-0.693477	-0.578334	1.08313	Mammalia
	Bdeogale crassicauda	1.59055	-1.71447	-0.0998436	1.07205	Mammalia
	Bdeogale jacksoni	1.80134	-1.65962	-0.578334	0.472549	Mammalia
	Bdeogale nigripes	1.80134	-1.65962	-1.20191	0.865266	Mammalia
	Bdeogale omnivora	1.59055	-1.71447	-1.20191	1.07205	Mammalia
	Beamys hindei	0.0379768	0.687953	-1.20191	-1.47879	Mammalia
	Beatragus hunteri	3.54397	-1.65962	-0.0998436	-1.43096	Mammalia
	Belomys pearsonii	0.568508	1.6377	0.303542	-1.29489	Mammalia
	Berenicornis comatus	1.53349	-1.65962	-0.0998436	-0.761655	Aves
	Berlepschia rikeri	-0.324624	-0.411367	-0.0998436	1.13349	Aves
	Bernieria apperti	-0.792814	-0.411367	1.809	1.13349	Aves
	Bernieria cinereiceps	-0.681644	0.318815	0.303542	1.13349	Aves
	Bernieria madagascariensis	-0.508523	0.836888	-0.578334	1.08313	Aves
	Bernieria tenebrosa	-0.599946	0.720664	-0.0998436	1.13349	Aves
	Bernieria zosterops	-0.942549	-1.65962	0.658932	1.13349	Aves
	Berylmys berdmorei	0.608703	2.20383	-0.0998436	-0.755228	Mammalia
	Berylmys bowersi	0.821987	0.782035	0.658932	-0.755228	Mammalia
	Berylmys mackenziei	0.690585	0.679375	-1.20191	-0.755228	Mammalia
	Berylmys manipulus	0.543295	-1.53358	0.658932	-0.755228	Mammalia
	Bettongia gaimardi	1.5948	-1.65962	-1.20191	-1.65564	Mammalia
	Bettongia lesueur	1.52563	-1.65962	-0.0998436	-1.65564	Mammalia
	Bettongia penicillata	1.42451	-1.65962	-1.20191	-1.65564	Mammalia
	Bettongia tropica	1.45437	-1.65962	-0.578334	-1.2498	Mammalia
	Bias musicus	-0.588296	-0.411367	-0.0998436	1.10962	Aves
	Biatas nigropectus	-0.259837	0.194569	-1.20191	0.957037	Aves
	Bibimys chacoensis	-0.464355	1.36646	-1.20191	-1.65564	Mammalia
	Bibimys labiosus	-0.446655	-0.494285	-1.20191	-1.65564	Mammalia
	Bibimys torresi	-0.464355	0.946064	-0.578334	-1.65564	Mammalia
	Bison bison	4.58605	-1.67772	2.0533	-1.43096	Mammalia
	Bison bonasus	4.58605	-1.65962	0.303542	-1.43096	Mammalia
	Biswamoyopterus biswasi	1.58041	0.108955	-1.20191	-1.52182	Mammalia
	Biziura lobata	1.63928	0.194469	0.658932	0.719734	Aves
	Blanfordimys afghanus	-0.0899635	0.544216	-0.578334	-0.997577	Mammalia
	Blanfordimys bucharensis	-0.0895778	-1.84936	-1.20191	-0.997577	Mammalia
	Blarina brevicauda	-0.616721	1.42991	-0.0998436	-0.0714409	Mammalia
	Blarina carolinensis	-0.832325	0.852577	0.303542	-0.0714409	Mammalia
	Blarina hylophaga	-0.796281	1.23874	-0.0998436	-0.0714409	Mammalia
	Blarinella griselda	-0.871144	1.56407	-0.578334	1.0081	Mammalia
	Blarinella quadraticauda	-0.871144	0.318815	-0.578334	1.0081	Mammalia
	Blarinella wardi	-0.871144	0.318815	-0.578334	1.0081	Mammalia
	Blarinomys breviceps	-0.326642	-1.31634	-0.578334	-0.997577	Mammalia
	Blastocerus dichotomus	3.67448	-1.67772	-0.578334	-1.43096	Mammalia
	Bleda canicapillus	-0.249731	-0.411367	-0.0998436	0.807729	Aves
	Bleda eximius	-0.339698	-0.411367	-0.578334	1.08313	Aves
	Bleda notatus	-0.307012	-0.411367	-0.0998436	1.08313	Aves
	Bleda syndactylus	-0.212773	-0.411367	-0.0998436	0.883425	Aves
	Blythipicus pyrrhotis	0.345344	0.318815	-0.578334	0.920197	Aves
	Blythipicus rubiginosus	0.0782789	1.22064	0.303542	1.13349	Aves
	Boissonneaua flavescens	-1.0838	-0.411367	0.303542	-0.341614	Aves
	Boissonneaua jardini	-1.02713	-0.411367	-0.0998436	-0.341614	Aves
	Boissonneaua matthewsii	-1.12213	-0.411367	-0.578334	-0.341614	Aves
	Bolbopsittacus lunulatus	-0.0153153	0.696491	-0.0998436	-1.19424	Aves
	Bolborhynchus ferrugineifrons	-0.169176	0.596418	-0.0998436	-1.58551	Aves
	Bolborhynchus lineola	-0.118754	0.836888	-0.578334	-1.77253	Aves
	Bolborhynchus orbygnesius	-0.246797	0.162121	-0.578334	-1.47879	Aves
	Bombycilla cedrorum	-0.399941	0.836888	0.658932	-0.824083	Aves
	Bombycilla garrulus	-0.129073	1.23874	0.658932	-0.656332	Aves
	Bombycilla japonica	-0.252683	-0.00951865	-0.0998436	-0.110608	Aves
	Bonasa bonasia	0.912288	1.84467	-0.578334	-1.72428	Aves
	Bonasa sewerzowi	0.673644	1.96892	-0.578334	-1.60857	Aves
	Bonasa umbellus	1.02031	2.65863	-0.578334	-1.37198	Aves
	Bos gaurus	4.7109	-1.33881	-0.0998436	-1.43096	Mammalia
	Bos javanicus	4.59517	-1.30152	-0.0998436	-1.43096	Mammalia
	Bos mutus	4.55173	-1.65962	-0.578334	-1.43096	Mammalia
	Boselaphus tragocamelus	3.95851	-0.996712	-0.578334	-1.66395	Mammalia
	Bostrychia bocagei	1.36998	0.318815	-0.0998436	0.850789	Aves
	Bostrychia carunculata	1.36998	-0.00951865	1.27569	1.10962	Aves
	Bostrychia hagedash	1.44833	0.2296	2.50768	1.12368	Aves
	Bostrychia olivacea	1.36998	0.318815	0.303542	0.850789	Aves
	Bostrychia rara	1.2666	-0.411367	-0.0998436	1.13349	Aves
	Botaurus lentiginosus	1.16356	0.836888	-1.20191	0.0232518	Aves
	Botaurus pinnatus	1.24901	0.318815	-1.20191	0.29159	Aves
	Botaurus poiciloptilus	1.38587	1.14636	-0.578334	0.0224038	Aves
	Botaurus stellaris	1.47096	1.23874	-0.578334	-0.222715	Aves
	Bowdleria punctata	-0.5181	0.129077	0.658932	1.13349	Aves
	Brachiones przewalskii	-0.235742	1.20419	-1.20191	-1.38511	Mammalia
	Brachycope anomala	-0.515502	0.318815	-0.0998436	-0.761655	Aves
	Brachygalba albogularis	-0.703448	0.318815	-0.578334	1.13349	Aves
	Brachygalba goeringi	-0.716048	0.836888	0.980229	1.13349	Aves
	Brachygalba lugubris	-0.750583	0.318815	0.980229	1.13349	Aves
	Brachygalba salmoni	-0.709416	-0.411367	-0.0998436	1.13349	Aves
	Brachylagus idahoensis	0.914857	1.52378	-0.578334	-1.43096	Mammalia
	Brachyphylla cavernarum	-0.219464	-1.65962	-0.0998436	-1.10682	Mammalia
	Brachyphylla nana	-0.320375	-1.67772	-1.20191	-1.10682	Mammalia
	Brachypteracias leptosomus	0.488375	-0.411367	-0.578334	1.08313	Aves
	Brachypteryx hyperythra	0.052408	0.46296	0.303542	1.13349	Aves
	Brachypteryx leucophrys	-0.752972	1.56707	-0.578334	1.13349	Aves
	Brachypteryx montana	-0.707516	0.194569	0.303542	1.13349	Aves
	Brachypteryx stellata	-0.563577	-0.411367	-0.0998436	0.266126	Aves
	Brachyramphus brevirostris	0.601134	-1.65962	2.28566	0.267233	Aves
	Brachyramphus marmoratus	0.577721	-1.65962	0.980229	1.00453	Aves
	Brachyramphus perdix	0.581133	-1.65962	2.50768	1.00453	Aves
	Brachytarsomys albicauda	0.527358	0.836888	-0.578334	-1.19424	Mammalia
	Brachytarsomys villosa	0.57541	-0.411367	-1.20191	-1.19424	Mammalia
	Brachyteles arachnoides	2.54128	-1.63281	-1.20191	-1.73588	Mammalia
	Brachyteles hypoxanthus	2.65196	-1.6417	-0.578334	-1.65767	Mammalia
	Brachyuromys betsileoensis	0.144264	1.85237	0.303542	-1.24601	Mammalia
	Brachyuromys ramirohitra	0.137372	0.00483084	-0.578334	-1.24601	Mammalia
	Bradornis infuscatus	-0.390736	1.71122	-0.578334	1.08313	Aves
	Bradornis mariquensis	-0.5179	-0.411367	0.303542	0.714044	Aves
	Bradornis microrhynchus	-0.647361	-0.411367	-0.578334	1.13349	Aves
	Bradornis pallidus	-0.550587	2.08514	-1.20191	0.714044	Aves
	Bradypterus accentor	-0.813981	-1.65962	0.980229	1.13349	Aves
	Bradypterus alfredi	-0.701427	0.814235	-0.578334	1.13349	Aves
	Bradypterus alishanensis	-0.7725	-0.411367	-1.20191	1.13349	Aves
	Bradypterus baboecala	-0.835135	-0.083033	-1.20191	1.13349	Aves
	Bradypterus bangwaensis	-0.65139	-0.239728	-0.578334	1.13349	Aves
	Bradypterus barratti	-0.665283	-0.411367	-1.20191	1.13349	Aves
	Bradypterus carpalis	-0.577247	-0.411367	-1.20191	1.13349	Aves
	Bradypterus castaneus	-0.659945	0.791294	-0.0998436	1.13349	Aves
	Bradypterus caudatus	-0.565774	1.65493	-0.0998436	1.13349	Aves
	Bradypterus cinnamomeus	-0.703014	-0.0459007	-0.578334	1.13349	Aves
	Bradypterus davidi	-0.983699	-0.651837	0.303542	1.13349	Aves
	Bradypterus grandis	-0.673397	0.318815	-1.20191	1.13349	Aves
	Bradypterus graueri	-0.716196	1.84467	-0.578334	0.781689	Aves
	Bradypterus lopezi	-0.66061	-0.239728	-0.578334	1.13349	Aves
	Bradypterus luteoventris	-0.84366	0.816514	0.658932	1.13349	Aves
	Bradypterus major	-0.851361	-0.00951865	0.303542	1.13349	Aves
	Bradypterus mandelli	-0.922052	1.23874	0.980229	1.13349	Aves
	Bradypterus montis	-0.813981	0.596418	-1.20191	1.13349	Aves
	Bradypterus palliseri	-1.03684	1.049	0.303542	1.13349	Aves
	Bradypterus seebohmi	-0.922052	0.318815	1.27569	1.13349	Aves
	Bradypterus sylvaticus	-0.731106	-0.0459007	-0.0998436	1.13349	Aves
	Bradypterus tacsanowskius	-0.813981	0.791294	-0.578334	1.13349	Aves
	Bradypterus thoracicus	-0.944879	-0.083033	-1.20191	1.13349	Aves
	Bradypterus timorensis	-0.922052	-1.65962	0.658932	1.13349	Aves
	Bradypterus victorini	-0.983699	0.836888	0.303542	1.13349	Aves
	Bradypus pygmaeus	1.96545	-1.65962	-1.20191	-1.43096	Mammalia
	Bradypus torquatus	2.06113	-1.65962	-1.20191	-1.43096	Mammalia
	Bradypus tridactylus	2.04753	-1.65962	-0.578334	-1.43096	Mammalia
	Bradypus variegatus	2.05532	-1.65962	0.658932	-1.43096	Mammalia
	Branta bernicla	1.47636	0.836888	0.303542	-1.43096	Aves
	Branta canadensis	1.95616	1.29197	1.5507	-1.55435	Aves
	Branta hutchinsii	1.93161	1.29197	0.658932	-1.55435	Aves
	Branta leucopsis	1.6057	1.049	0.980229	-1.52765	Aves
	Branta ruficollis	1.44532	1.41038	0.980229	-1.43096	Aves
	Branta sandvicensis	1.70542	0.836888	-0.578334	-1.44696	Aves
	Brotogeris chiriri	-0.04111	1.23874	-0.0998436	-1.6646	Aves
	Brotogeris chrysoptera	-0.118119	0.596418	0.658932	-1.47309	Aves
	Brotogeris cyanoptera	-0.0741618	1.29197	-0.0998436	-1.19424	Aves
	Brotogeris jugularis	-0.0450955	1.34367	1.5507	-1.62353	Aves
	Brotogeris pyrrhoptera	-0.0478885	1.29197	0.303542	-1.79528	Aves
	Brotogeris sanctithomae	-0.0884069	1.27086	0.303542	-1.47309	Aves
	Brotogeris tirica	-0.0553194	0.836888	0.658932	-1.42526	Aves
	Brotogeris versicolurus	0.00187966	1.23874	-0.0998436	-1.47879	Aves
	Brucepattersonius albinasus	-0.404945	0.276297	-1.20191	0.887835	Mammalia
	Brucepattersonius griserufescens	-0.376159	-0.411367	-0.578334	0.887835	Mammalia
	Brucepattersonius guarani	-0.324658	-0.443161	-1.20191	0.887835	Mammalia
	Brucepattersonius igniventris	-0.317001	-0.636467	-1.20191	0.887835	Mammalia
	Brucepattersonius iheringi	-0.247968	1.23874	-0.0998436	0.887835	Mammalia
	Brucepattersonius misionensis	-0.247968	1.04298	-1.20191	0.887835	Mammalia
	Brucepattersonius paradisus	-0.324658	0.171917	-1.20191	0.887835	Mammalia
	Brucepattersonius soricinus	-0.324658	-0.393448	-1.20191	0.887835	Mammalia
	Bubalornis albirostris	-0.0634918	0.406679	0.303542	-0.432018	Aves
	Bubalornis niger	0.00497952	0.490455	-0.578334	-0.205363	Aves
	Bubalus arnee	4.45691	-1.00608	1.809	-1.43096	Mammalia
	Bubalus depressicornis	4.13811	-1.65962	-0.0998436	-1.66395	Mammalia
	Bubalus mindorensis	4.11167	-1.65962	0.658932	-1.43096	Mammalia
	Bubalus quarlesi	3.91724	-1.65962	-0.578334	-1.43096	Mammalia
	Bubo africanus	1.13735	0.194569	0.980229	0.870464	Aves
	Bubo ascalaphus	1.76289	-0.411367	0.980229	-0.274317	Aves
	Bubo bengalensis	1.61855	-0.00951865	0.980229	-0.262375	Aves
	Bubo blakistoni	1.51348	-0.411367	0.303542	-1.54629	Aves
	Bubo bubo	1.82127	-0.199257	2.0533	-0.274317	Aves
	Bubo capensis	1.40006	-0.411367	1.809	-0.499084	Aves
	Bubo cinerascens	1.05783	0.194569	0.658932	0.505641	Aves
	Bubo coromandus	1.50605	-0.551764	-0.0998436	-0.475874	Aves
	Bubo lacteus	1.72494	-0.411367	0.658932	-0.252908	Aves
	Bubo leucostictus	1.02163	-1.65962	-0.0998436	1.13349	Aves
	Bubo magellanicus	1.45471	-0.00951865	1.27569	-0.274317	Aves
	Bubo nipalensis	1.50824	-1.65962	-0.0998436	-0.46678	Aves
	Bubo philippensis	1.50605	0.836888	-1.20191	-0.530045	Aves
	Bubo poensis	1.12783	-0.411367	-0.0998436	0.870464	Aves
	Bubo scandiacus	1.67705	1.56707	0.303542	0.147418	Aves
	Bubo shelleyi	1.45454	-0.411367	-1.20191	-0.530045	Aves
	Bubo sumatranus	1.55132	-1.65962	-0.0998436	0.865266	Aves
	Bubo virginianus	1.53571	-0.00951865	3.12324	-0.302159	Aves
	Bubulcus ibis	0.836261	0.946064	0.980229	0.881479	Aves
	Bucanetes githagineus	-0.652043	1.22064	-0.578334	-1.395	Aves
	Buccanodon duchaillui	-0.262245	-0.704039	-0.0998436	-0.372102	Aves
	Bucco capensis	-0.133074	-0.411367	0.303542	0.244214	Aves
	Bucephala albeola	0.87538	2.17312	2.0533	0.841888	Aves
	Bucephala clangula	1.29006	2.39462	2.28566	0.623118	Aves
	Bucephala islandica	1.31323	2.39462	0.303542	0.698166	Aves
	Buceros bicornis	1.86655	-0.411367	-0.578334	-0.603434	Aves
	Buceros hydrocorax	1.51392	0.194569	-0.578334	-0.855182	Aves
	Buceros mindanensis	1.73962	0.318815	-0.578334	-1.03736	Aves
	Buceros rhinoceros	1.7759	-1.05369	-1.20191	-0.887384	Aves
	Bucorvus abyssinicus	2.03842	-0.411367	0.303542	-0.0341716	Aves
	Bucorvus leadbeateri	2.02829	-0.704039	1.809	-0.314025	Aves
	Budorcas taxicolor	4.20686	-1.33881	0.980229	-1.43096	Mammalia
	Buettikoferella bivittata	-0.429555	-0.083033	0.658932	1.13349	Aves
	Bugeranus carunculatus	2.4057	1.23874	1.809	-1.43096	Aves
	Bullimus bagobus	0.871124	1.36058	-0.578334	-1.38511	Mammalia
	Bullimus gamay	0.869354	0.122395	-1.20191	-1.38511	Mammalia
	Bullimus luzonicus	0.930758	0.587391	0.303542	-1.38511	Mammalia
	Bulweria bulwerii	0.17391	-1.65962	2.72063	0.722089	Aves
	Bulweria fallax	0.450182	-1.65962	2.0533	0.722089	Aves
	Bunolagus monticularis	1.62144	-1.38459	-0.578334	-1.43096	Mammalia
	Bunomys andrewsi	0.290287	0.115687	-0.578334	0.331195	Mammalia
	Bunomys chrysocomus	0.231688	0.490455	-0.578334	0.331195	Mammalia
	Bunomys coelestis	0.269696	0.836888	-1.20191	0.331195	Mammalia
	Bunomys fratrorum	0.311271	-0.522795	-0.578334	0.331195	Mammalia
	Bunomys penitus	0.445383	0.318815	-1.20191	0.331195	Mammalia
	Bunomys prolatus	0.313935	0.12072	-1.20191	0.331195	Mammalia
	Buphagus africanus	-0.0852111	-0.0459007	-0.0998436	1.13349	Aves
	Buphagus erythrorhynchus	-0.164433	0.129077	0.980229	1.13349	Aves
	Burhinus bistriatus	1.21835	-0.411367	0.303542	0.505641	Aves
	Burhinus capensis	0.906369	-0.411367	1.809	0.919715	Aves
	Burhinus grallarius	1.12806	-0.411367	0.980229	0.72751	Aves
	Burhinus indicus	0.946383	-0.411367	0.658932	-0.205363	Aves
	Burhinus oedicnemus	0.946383	-0.411367	0.658932	0.557062	Aves
	Burhinus senegalensis	0.776885	-0.411367	1.5507	0.505641	Aves
	Burhinus superciliaris	0.931891	-0.411367	-0.0998436	0.727839	Aves
	Burhinus vermiculatus	0.758743	-0.411367	1.5507	1.13349	Aves
	Burramys parvus	-0.233287	0.6346	-1.20191	-0.246332	Mammalia
	Busarellus nigricollis	1.15205	-0.651837	1.27569	-0.259626	Aves
	Butastur indicus	0.887343	0.318815	0.658932	-0.480533	Aves
	Butastur liventer	0.792026	0.129077	0.658932	0.261811	Aves
	Butastur rufipennis	0.787438	-0.411367	0.980229	1.07205	Aves
	Butastur teesa	0.77225	0.318815	0.303542	0.265297	Aves
	Buteo albigula	0.999522	-0.411367	-0.0998436	-0.530045	Aves
	Buteo albonotatus	1.19504	-0.411367	0.658932	-0.484837	Aves
	Buteo augur	1.37795	-0.411367	0.658932	-0.244942	Aves
	Buteo auguralis	1.13487	-0.00951865	-0.0998436	0.505641	Aves
	Buteo brachypterus	1.00051	-0.411367	1.27569	-0.252486	Aves
	Buteo brachyurus	0.984983	-0.411367	0.980229	-0.530045	Aves
	Buteo buteo	1.23825	0.318815	1.809	-0.499084	Aves
	Buteo galapagoensis	1.40983	-0.120947	0.303542	-0.247879	Aves
	Buteo hemilasius	1.4908	0.318815	0.303542	-0.274317	Aves
	Buteo jamaicensis	1.39343	0.162121	2.28566	-0.260839	Aves
	Buteo japonicus	1.27368	0.318815	1.809	-1.34161	Aves
	Buteo lagopus	1.31203	0.836888	1.5507	-0.290375	Aves
	Buteo lineatus	1.08972	0.43504	0.303542	-0.00572873	Aves
	Buteo nitidus	1.00426	-0.411367	0.303542	0.00135768	Aves
	Buteo oreophilus	1.15925	-0.411367	-1.20191	-0.260839	Aves
	Buteo plagiatus	1.0001	-0.411367	0.303542	-0.521337	Aves
	Buteo platypterus	0.931127	-0.00951865	0.303542	-0.265155	Aves
	Buteo refectus	1.33838	-0.411367	0.658932	-1.54055	Aves
	Buteo regalis	1.52774	0.720664	0.658932	-0.530045	Aves
	Buteo ridgwayi	1.26683	-0.411367	-0.0998436	-0.482912	Aves
	Buteo rufinus	1.4185	0.46296	0.980229	-0.489171	Aves
	Buteo rufofuscus	1.47001	-0.411367	0.980229	-0.244942	Aves
	Buteo socotraensis	1.42029	0.46296	0.303542	1.13349	Aves
	Buteo solitarius	0.992496	-1.65962	0.303542	0.229277	Aves
	Buteo swainsoni	1.31757	-0.00951865	1.27569	0.249961	Aves
	Buteo trizonatus	1.15926	-0.411367	-0.0998436	-0.218166	Aves
	Buteo ventralis	1.43124	-0.411367	0.303542	-0.530045	Aves
	Buteogallus aequinoctialis	1.14124	-1.65962	-0.0998436	1.13349	Aves
	Buteogallus anthracinus	1.33182	-0.92944	0.658932	0.292189	Aves
	Buteogallus coronatus	1.88483	-1.65962	1.27569	0.650642	Aves
	Buteogallus gundlachii	1.3186	-0.92944	-0.578334	0.292189	Aves
	Buteogallus lacernulatus	1.5253	-0.411367	-0.578334	0.386535	Aves
	Buteogallus meridionalis	1.23163	-1.65962	1.27569	0.01157	Aves
	Buteogallus schistaceus	1.33916	-0.411367	-0.0998436	-1.19424	Aves
	Buteogallus solitarius	1.89331	-1.65962	-0.0998436	-0.65661	Aves
	Buteogallus urubitinga	1.42751	-1.33129	1.5507	-0.157322	Aves
	Buthraupis aureodorsalis	0.0957577	-0.411367	-0.0998436	-1.18024	Aves
	Buthraupis eximia	-0.0577271	-0.00951865	1.27569	-1.47879	Aves
	Buthraupis montana	0.114198	-0.411367	-1.20191	-1.13271	Aves
	Buthraupis wetmorei	-0.0583308	0.194569	-0.0998436	0.124236	Aves
	Butorides striata	0.526727	0.318815	0.303542	0.292189	Aves
	Bycanistes albotibialis	1.31249	-0.411367	-0.578334	-0.933755	Aves
	Bycanistes brevis	1.41138	-0.411367	0.303542	-0.900476	Aves
	Bycanistes bucinator	1.11891	0.257764	0.303542	-0.92665	Aves
	Bycanistes cylindricus	1.29765	-0.411367	-0.578334	-0.933755	Aves
	Bycanistes fistulator	1.03513	-0.199257	0.303542	-0.933755	Aves
	Bycanistes sharpii	1.28933	-0.411367	0.303542	1.13349	Aves
	Bycanistes subcylindricus	1.43893	-0.411367	0.658932	-0.622272	Aves
	Cabassous centralis	2.01386	-1.65962	1.27569	1.13349	Mammalia
	Cabassous chacoensis	1.54031	0.990015	-0.0998436	1.13349	Mammalia
	Cabassous tatouay	2.18509	-0.92944	0.658932	1.13349	Mammalia
	Cabassous unicinctus	2.0369	-1.65962	1.27569	1.13349	Mammalia
	Cacajao ayresi	1.91335	-1.65962	-0.578334	-1.09908	Mammalia
	Cacajao calvus	1.95955	-1.65064	-0.578334	-1.09908	Mammalia
	Cacajao hosomi	1.91335	-1.65962	0.303542	-1.09908	Mammalia
	Cacatua alba	1.05563	-0.411367	0.303542	-0.761655	Aves
	Cacatua ducorpsii	0.869361	-0.411367	-0.578334	-1.03736	Aves
	Cacatua galerita	1.17484	-0.00951865	0.303542	-1.69789	Aves
	Cacatua goffiniana	0.687987	0.318815	0.658932	-1.1726	Aves
	Cacatua haematuropygia	0.707329	-0.083033	-0.578334	-1.47879	Aves
	Cacatua leadbeateri	0.872971	0.061112	-0.578334	-0.485873	Aves
	Cacatua moluccensis	1.24821	-0.411367	-0.578334	-1.47879	Aves
	Cacatua ophthalmica	0.981403	-0.411367	-1.20191	-1.47879	Aves
	Cacatua pastinator	1.09465	-0.00592054	0.658932	-0.761655	Aves
	Cacatua sanguinea	1.00869	0.061112	1.27569	-1.29105	Aves
	Cacatua sulphurea	0.760744	0.129077	1.27569	-1.47879	Aves
	Cacatua tenuirostris	1.05279	0.129077	-0.578334	-1.58551	Aves
	Cacicus cela	0.105867	-0.411367	-0.0998436	-0.110608	Aves
	Cacicus chrysonotus	-0.0495084	0.791294	-1.20191	0.486511	Aves
	Cacicus chrysopterus	-0.332989	0.836888	-0.0998436	0.124236	Aves
	Cacicus haemorrhous	0.0657613	-0.411367	-1.20191	0.486511	Aves
	Cacicus koepckeae	-0.0495084	-0.513242	-1.20191	0.486511	Aves
	Cacicus melanicterus	0.0382761	-0.411367	-1.20191	0.486511	Aves
	Cacicus sclateri	-0.182083	-0.411367	-0.0998436	0.650642	Aves
	Cacicus solitarius	0.0428112	-0.411367	-0.578334	1.13349	Aves
	Cacicus uropygialis	-0.0727509	-0.411367	-1.20191	1.03834	Aves
	Cacomantis aeruginosus	-0.37377	-1.65962	-0.578334	-0.835872	Aves
	Cacomantis castaneiventris	-0.391515	-1.11918	-0.0998436	1.13349	Aves
	Cacomantis flabelliformis	-0.173661	-1.65962	0.303542	1.13349	Aves
	Cacomantis merulinus	-0.520763	1.14636	1.5507	0.714044	Aves
	Cacomantis passerinus	-0.520763	0.318815	1.5507	0.714044	Aves
	Cacomantis sonneratii	-0.372579	0.257764	0.980229	1.13349	Aves
	Cacomantis variolosus	-0.357174	-1.65962	1.5507	1.13349	Aves
	Caenolestes caniventer	-0.284447	-0.411367	-1.20191	0.577156	Mammalia
	Caenolestes condorensis	-0.194484	-0.779762	-0.578334	0.577156	Mammalia
	Caenolestes convelatus	-0.340683	0.102198	-1.20191	0.577156	Mammalia
	Caenolestes fuliginosus	-0.452956	0.703777	-1.20191	0.577156	Mammalia
	Cairina moschata	1.76406	2.65863	0.658932	-0.491643	Aves
	Calamanthus campestris	-0.822428	0.46296	-0.0998436	0.728027	Aves
	Calamanthus fuliginosus	-0.603375	0.46296	1.5507	0.781689	Aves
	Calamospiza melanocorys	-0.317001	1.12731	-0.0998436	-0.340707	Aves
	Calandrella acutirostris	-0.628929	1.20235	-0.578334	0.266126	Aves
	Calandrella brachydactyla	-0.595429	0.839138	0.658932	0.214927	Aves
	Calandrella cheleensis	-0.581433	0.611788	-0.578334	0.266126	Aves
	Calandrella cinerea	-0.551924	1.049	0.658932	0.0474394	Aves
	Calandrella raytal	-0.673533	-0.411367	0.303542	0.781689	Aves
	Calandrella rufescens	-0.543161	0.611788	0.303542	-0.233195	Aves
	Calandrella somalica	-0.576797	0.611788	-0.0998436	0.453476	Aves
	Calcarius lapponicus	-0.465798	1.23874	0.303542	0.266126	Aves
	Calcarius ornatus	-0.628742	0.86813	-0.578334	0.0474394	Aves
	Calcarius pictus	-0.491557	0.836888	0.980229	0.266126	Aves
	Calcochloris obtusirostris	-0.54106	-0.411367	1.27569	1.13349	Mammalia
	Calcochloris tytonis	-0.297412	-0.443161	-1.20191	1.13349	Mammalia
	Calherodius leuconotus	0.96921	-1.05369	1.27569	-0.855182	Aves
	Calicalicus madagascariensis	-0.733365	-0.411367	0.658932	1.07211	Aves
	Calicalicus rufocarpalis	-0.722017	-0.411367	-1.20191	1.07211	Aves
	Calidris acuminata	-0.0250982	0.836888	1.27569	0.781689	Aves
	Calidris alba	-0.136542	0.836888	1.5507	0.462147	Aves
	Calidris alpina	-0.140176	0.836888	2.50768	0.654119	Aves
	Calidris bairdii	-0.282015	0.836888	2.28566	1.13349	Aves
	Calidris canutus	0.345531	0.807384	1.809	0.918405	Aves
	Calidris falcinellus	-0.0936426	-0.411367	2.72063	1.13349	Aves
	Calidris ferruginea	-0.0897766	0.836888	4.35384	0.781689	Aves
	Calidris fuscicollis	-0.238901	0.836888	2.0533	0.781689	Aves
	Calidris himantopus	-0.102538	0.836888	1.5507	0.781689	Aves
	Calidris maritima	-0.0221097	0.836888	1.27569	0.449464	Aves
	Calidris mauri	-0.477711	0.836888	0.980229	0.957037	Aves
	Calidris melanotos	0.0798737	0.836888	2.50768	0.781689	Aves
	Calidris minuta	-0.596422	0.836888	3.85476	0.426534	Aves
	Calidris minutilla	-0.559971	0.836888	2.92553	1.13349	Aves
	Calidris ptilocnemis	0.0682271	0.836888	0.658932	1.13349	Aves
	Calidris pugnax	-0.0936426	-0.083033	2.50768	0.781689	Aves
	Calidris pusilla	-0.483946	0.836888	2.0533	0.781689	Aves
	Calidris pygmaea	-0.0936426	0.129077	-0.0998436	-1.01926	Aves
	Calidris ruficollis	-0.485134	0.836888	0.980229	0.453476	Aves
	Calidris subminuta	-0.427039	0.836888	1.27569	0.619592	Aves
	Calidris subruficollis	-0.0936426	-0.411367	-0.0998436	-1.27819	Aves
	Calidris temminckii	-0.534807	0.836888	2.72063	0.887835	Aves
	Calidris tenuirostris	0.489622	0.836888	0.980229	-0.103728	Aves
	Calidris virgata	-0.0936426	-0.411367	0.303542	1.13349	Aves
	Caliechthrus leucolophus	0.212614	2.6004	-0.578334	0.781689	Aves
	Callacanthis burtoni	-0.251854	0.318815	-0.0998436	-1.71505	Aves
	Callaeas cinereus	0.587743	-0.00951865	-0.578334	-1.38714	Aves
	Callibella humilis	0.437911	-1.66865	-0.0998436	-0.577248	Mammalia
	Callicebus aureipalatii	1.36026	-1.64617	-1.20191	-0.942185	Mammalia
	Callicebus baptista	1.34484	-1.63281	-1.20191	-1.19954	Mammalia
	Callicebus barbarabrownae	1.36377	-1.6417	-0.578334	-1.05053	Mammalia
	Callicebus bernhardi	1.33916	-1.68684	-1.20191	-1.05053	Mammalia
	Callicebus brunneus	1.31759	-1.63281	-1.20191	-1.05053	Mammalia
	Callicebus caligatus	1.33532	-1.62396	-1.20191	-1.05053	Mammalia
	Callicebus caquetensis	1.36026	-1.696	-1.20191	-0.942185	Mammalia
	Callicebus cinerascens	1.33532	-1.62396	-1.20191	-1.05053	Mammalia
	Callicebus coimbrai	1.36377	-1.6417	-0.0998436	-1.05053	Mammalia
	Callicebus cupreus	1.35777	-1.64617	-0.578334	-1.05053	Mammalia
	Callicebus discolor	1.35777	-1.65064	-0.578334	-1.05053	Mammalia
	Callicebus donacophilus	1.25501	-1.62396	-0.578334	-1.05053	Mammalia
	Callicebus dubius	1.33532	-1.62396	-1.20191	-1.05053	Mammalia
	Callicebus hoffmannsi	1.33532	-1.62838	-1.20191	-1.05053	Mammalia
	Callicebus lucifer	1.40072	-1.65064	-1.20191	-1.05053	Mammalia
	Callicebus lugens	1.36377	-1.65064	-1.20191	-1.05053	Mammalia
	Callicebus medemi	1.40072	-1.65064	-1.20191	-1.05053	Mammalia
	Callicebus melanochir	1.49796	-1.6417	-1.20191	-1.05053	Mammalia
	Callicebus modestus	1.33532	-1.62396	-1.20191	-1.05053	Mammalia
	Callicebus moloch	1.25999	-1.6417	-1.20191	-1.05053	Mammalia
	Callicebus nigrifrons	1.36377	-1.6417	-1.20191	-1.05053	Mammalia
	Callicebus oenanthe	1.33532	-1.62396	-0.578334	-1.05053	Mammalia
	Callicebus olallae	1.33532	-1.62396	-0.578334	-1.05053	Mammalia
	Callicebus ornatus	1.36377	-1.65064	-1.20191	-0.824083	Mammalia
	Callicebus pallescens	1.25501	-1.62396	0.303542	-1.05053	Mammalia
	Callicebus personatus	1.50556	-1.6417	-1.20191	-1.05053	Mammalia
	Callicebus purinus	1.36377	-1.65064	-0.578334	-1.05053	Mammalia
	Callicebus regulus	1.36377	-1.65064	-1.20191	-1.05053	Mammalia
	Callicebus stephennashi	1.26892	-0.92944	-1.20191	-1.05053	Mammalia
	Callicebus torquatus	1.40072	-1.64617	-1.20191	-1.05053	Mammalia
	Callimico goeldii	1.04354	-1.61515	-1.20191	-0.0832556	Mammalia
	Callipepla californica	0.441212	3.09293	1.5507	-1.63923	Aves
	Callipepla douglasii	0.467273	2.48699	-0.0998436	-0.521337	Aves
	Callipepla gambelii	0.438212	2.9245	-0.0998436	-1.33258	Aves
	Callipepla squamata	0.494617	2.93857	-0.578334	-0.616215	Aves
	Calliphlox amethystina	-1.60809	-0.411367	1.27569	-0.341614	Aves
	Calliphlox bryantae	-1.52785	-0.411367	0.980229	-0.341614	Aves
	Calliphlox evelynae	-1.70354	-0.411367	0.980229	-0.341614	Aves
	Calliphlox mitchellii	-1.57445	-0.083033	-0.0998436	-0.341614	Aves
	Callistomys pictus	1.00834	-0.199257	-0.578334	-1.54055	Mammalia
	Callithrix aurita	0.797967	-0.306433	-0.578334	-0.509633	Mammalia
	Callithrix flaviceps	0.797967	-0.358136	-0.578334	-0.509633	Mammalia
	Callithrix geoffroyi	0.797967	-0.207279	-0.0998436	-0.509633	Mammalia
	Callithrix jacchus	0.715141	-0.179358	0.303542	-0.509633	Mammalia
	Callithrix kuhlii	0.797967	-0.411367	0.303542	-0.509633	Mammalia
	Callithrix penicillata	0.794979	-0.411367	0.658932	-0.509633	Mammalia
	Callocephalon fimbriatum	0.651875	-0.411367	0.303542	-0.855182	Aves
	Callonetta leucophrys	0.797805	2.24652	0.658932	-1.66296	Aves
	Callosciurus adamsi	0.548884	-0.452349	-1.20191	-1.014	Mammalia
	Callosciurus albescens	0.638568	0.696491	-0.0998436	-1.014	Mammalia
	Callosciurus baluensis	0.770556	0.318815	-0.578334	-1.014	Mammalia
	Callosciurus caniceps	0.661545	-0.245877	1.27569	-1.014	Mammalia
	Callosciurus erythraeus	0.697076	-0.369097	-0.0998436	-1.014	Mammalia
	Callosciurus finlaysonii	0.69346	-0.411367	-0.0998436	-1.014	Mammalia
	Callosciurus inornatus	0.77225	-0.342902	-0.578334	-1.014	Mammalia
	Callosciurus melanogaster	0.725106	0.696491	-1.20191	-1.014	Mammalia
	Callosciurus nigrovittatus	0.540182	-0.175405	-0.578334	-1.014	Mammalia
	Callosciurus notatus	0.550742	-0.119032	1.27569	-1.014	Mammalia
	Callosciurus orestes	0.69346	0.0886065	-1.20191	-1.014	Mammalia
	Callosciurus phayrei	0.67686	0.744516	-1.20191	-1.014	Mammalia
	Callosciurus prevostii	0.876984	-0.896723	-1.20191	-1.014	Mammalia
	Callosciurus pygerythrus	0.643932	0.592555	-0.0998436	-1.014	Mammalia
	Callosciurus quinquestriatus	0.591459	0.263963	-0.578334	-1.014	Mammalia
	Calochaetes coccineus	-0.209584	-0.00951865	-1.20191	0.0513116	Aves
	Calocitta colliei	0.595106	0.720664	0.303542	0.124236	Aves
	Calocitta formosa	0.551968	0.720664	0.658932	-0.473076	Aves
	Caloenas nicobarica	1.01107	-1.65962	0.658932	-1.47879	Aves
	Calomys boliviae	-0.482699	1.23333	-1.20191	-1.43096	Mammalia
	Calomys callidus	-0.482699	1.23333	-1.20191	-1.43096	Mammalia
	Calomys callosus	-0.225598	1.21973	1.5507	-1.43096	Mammalia
	Calomys expulsus	-0.286216	1.23333	0.658932	-1.43096	Mammalia
	Calomys fecundus	-0.471397	1.96892	0.980229	0.850789	Mammalia
	Calomys hummelincki	-0.482699	1.23874	-0.0998436	-1.43096	Mammalia
	Calomys laucha	-0.813981	1.28759	0.658932	-1.43096	Mammalia
	Calomys lepidus	-0.619408	0.948181	-0.578334	-1.43096	Mammalia
	Calomys musculinus	-0.631557	1.50912	-0.0998436	-1.43096	Mammalia
	Calomys sorellus	-0.634073	0.933307	0.980229	-1.43096	Mammalia
	Calomys tener	-0.821239	1.22971	0.980229	-1.43096	Mammalia
	Calomys tocantinsi	-0.492967	0.175171	-0.0998436	-1.43096	Mammalia
	Calomys venustus	-0.178698	1.23333	-0.0998436	-1.43096	Mammalia
	Calomyscus bailwardi	-0.624084	0.679375	-0.578334	-1.09703	Mammalia
	Calomyscus baluchi	-0.600181	0.506752	-0.578334	-1.09703	Mammalia
	Calomyscus elburzensis	-0.624084	0.679375	-0.578334	-0.807747	Mammalia
	Calomyscus grandis	-0.624084	0.506752	0.303542	-0.807747	Mammalia
	Calomyscus hotsoni	-0.599474	0.506752	-0.578334	-1.09703	Mammalia
	Calomyscus mystax	-0.624084	0.978607	-1.20191	-1.09703	Mammalia
	Calomyscus tsolovi	-0.0274034	0.107268	-0.0998436	-1.09703	Mammalia
	Calomyscus urartensis	-0.604206	0.506752	-0.578334	-1.09703	Mammalia
	Calonectris borealis	1.21074	-1.65962	2.72063	-0.110608	Aves
	Calonectris diomedea	1.12582	-1.65962	2.72063	0.524654	Aves
	Calonectris edwardsii	1.12582	-1.65962	2.0533	0.524654	Aves
	Calonectris leucomelas	1.06309	-1.65962	2.0533	0.722089	Aves
	Caloperdix oculeus	0.526778	2.27713	-0.0998436	-1.03736	Aves
	Caloramphus fuliginosus	-0.249731	0.129077	0.303542	0.214927	Aves
	Caloramphus hayii	-0.249731	-1.65962	0.303542	1.08313	Aves
	Calothorax lucifer	-1.54291	-0.411367	0.980229	-0.341614	Aves
	Calothorax pulcher	-1.65356	-0.083033	-0.0998436	-0.341614	Aves
	Caluromys derbianus	0.774913	0.380767	-0.578334	-1.02708	Mammalia
	Caluromys lanatus	0.810106	-0.00951865	-0.578334	-1.02708	Mammalia
	Caluromys philander	0.63274	0.950296	-1.20191	-1.02708	Mammalia
	Caluromysiops irrupta	0.654783	-0.411367	-1.20191	-0.75751	Mammalia
	Calypte anna	-1.40706	-0.411367	1.27569	-0.341614	Aves
	Calypte costae	-1.57384	-0.411367	0.980229	-0.341614	Aves
	Calyptocichla serina	-0.300722	0.257764	-0.0998436	-0.835872	Aves
	Calyptomena hosii	0.157798	0.194569	-0.578334	-1.10984	Aves
	Calyptomena viridis	-0.0888346	-0.704039	0.303542	-0.372102	Aves
	Calyptomena whiteheadi	0.402987	-1.05369	-0.578334	-0.657825	Aves
	Calyptophilus frugivorus	-0.336192	0.129077	0.303542	0.619592	Aves
	Calyptophractus retusus	0.310031	-0.122864	-0.0998436	1.13349	Mammalia
	Calyptorhynchus banksii	1.17542	-1.65962	-0.0998436	-1.47879	Aves
	Calyptorhynchus lathami	0.9187	-1.65962	-1.20191	-1.01926	Aves
	Calyptura cristata	-1.33332	-1.05369	-1.20191	0.124236	Aves
	Camarhynchus heliobates	-0.687217	0.596418	-0.0998436	-0.314025	Aves
	Camarhynchus pallidus	-0.548454	1.41038	-0.578334	-0.314025	Aves
	Camarhynchus parvulus	-0.840802	0.596418	-0.0998436	-0.314025	Aves
	Camarhynchus pauper	-0.746627	0.061112	-1.20191	-0.314025	Aves
	Camarhynchus psittacula	-0.672716	0.836888	0.303542	-0.314025	Aves
	Camaroptera brachyura	-0.99522	0.239037	2.72063	0.714044	Aves
	Camaroptera chloronota	-0.936197	-0.411367	0.658932	1.13349	Aves
	Camaroptera fasciolata	-0.847496	0.129077	2.50768	1.13349	Aves
	Camaroptera simplex	-0.891315	-0.411367	-1.20191	1.13349	Aves
	Camaroptera superciliaris	-1.00429	0.318815	0.303542	1.13349	Aves
	Camaroptera undosa	-0.851361	-0.411367	-1.20191	1.13349	Aves
	Camelus ferus	4.44796	-1.33881	-1.20191	-1.43096	Mammalia
	Campephaga flava	-0.424536	-0.551764	0.980229	0.728027	Aves
	Campephaga lobata	-0.379954	-0.083033	-0.578334	0.619592	Aves
	Campephaga oriolina	-0.418414	-0.0459007	-0.0998436	1.13349	Aves
	Campephaga petiti	-0.41269	-0.411367	-0.0998436	1.13349	Aves
	Campephaga phoenicea	-0.477819	-0.411367	-0.0998436	1.13349	Aves
	Campephaga quiscalina	-0.342873	-0.411367	0.303542	1.13349	Aves
	Campephilus gayaquilensis	0.628145	0.194569	-0.0998436	0.714044	Aves
	Campephilus guatemalensis	0.643932	-0.411367	0.658932	0.714044	Aves
	Campephilus haematogaster	0.613509	0.46296	-0.0998436	1.13349	Aves
	Campephilus leucopogon	0.639156	0.720664	-0.0998436	1.13349	Aves
	Campephilus magellanicus	0.769917	-0.00951865	-0.578334	1.13349	Aves
	Campephilus melanoleucos	0.650395	-0.00951865	1.809	0.714044	Aves
	Campephilus pollens	0.684823	0.318815	-1.20191	0.920197	Aves
	Campephilus robustus	0.583395	0.596418	-0.578334	1.13349	Aves
	Campephilus rubricollis	0.55302	-1.65962	0.658932	1.13349	Aves
	Campephilus splendens	0.644172	0.836888	-0.0998436	0.124236	Aves
	Campethera abingoni	-0.0167225	-0.00951865	1.5507	1.13349	Aves
	Campethera bennettii	0.00239763	0.318815	-0.578334	1.13349	Aves
	Campethera cailliautii	-0.255949	-0.00951865	0.658932	1.13349	Aves
	Campethera caroli	-0.163638	-0.083033	0.658932	1.13349	Aves
	Campethera maculosa	-0.133074	0.720664	1.27569	1.13349	Aves
	Campethera mombassica	-0.0470608	-0.00951865	-0.578334	1.13349	Aves
	Campethera nivosa	-0.308167	-0.411367	1.809	1.13349	Aves
	Campethera notata	-0.0633901	0.194569	0.658932	1.13349	Aves
	Campethera nubica	-0.0784603	0.318815	-0.0998436	1.13349	Aves
	Campethera punctuligera	0.0100688	-0.00951865	-0.578334	1.13349	Aves
	Campethera scriptoricauda	-0.0537207	0.318815	-0.578334	1.13349	Aves
	Campethera taeniolaema	-0.0965803	0.318815	-1.20191	0.393427	Aves
	Campethera tullbergi	-0.156739	-1.65962	-1.20191	1.13349	Aves
[truncated: 13,486 more rows]

## Sheet: fig_3
Figure 3
	vol	group
	1083.66	obs
	1021.6	exp
	1010.9	exp
	1039.1	exp
	1020.03	exp
	1022.07	exp
	1015.6	exp
	1020.04	exp
	1019.63	exp
	1004.03	exp
	1013.07	exp
	1029.77	exp
	1035.11	exp
	1037.65	exp
	1009.32	exp
	1040.03	exp
	1028.37	exp
	1004.05	exp
	1023.89	exp
	1008.9	exp
	1026.14	exp
	1018.94	exp
	1017.56	exp
	1036.74	exp
	1009.15	exp
	1025.5	exp
	1029.74	exp
	1029.05	exp
	1027.79	exp
	1036.57	exp
	1038.3	exp
	1024.93	exp
	990.293	exp
	1049.01	exp
	1036.2	exp
	1014.95	exp
	1011.36	exp
	1027.11	exp
	1001.52	exp
	1026.02	exp
	1036.16	exp
	1022.4	exp
	1009.58	exp
	999.559	exp
	1025.51	exp
	1012.69	exp
	1017.14	exp
	1005.93	exp
	1033.26	exp
	1018.6	exp
	1026.51	exp
	1023.06	exp
	1015.07	exp
	1008.75	exp
	1018.43	exp
	1014.11	exp
	996.768	exp
	1024.71	exp
	1020.31	exp
	1003.26	exp
	1024.25	exp
	1041.1	exp
	1007.37	exp
	1031.17	exp
	1035.61	exp
	1027.87	exp
	1029.37	exp
	1034.34	exp
	1020.64	exp
	1021.66	exp
	1023.48	exp
	1026.56	exp
	1007.52	exp
	1014.62	exp
	1028.86	exp
	1012.87	exp
	1011.89	exp
	1015.24	exp
	1018.76	exp
	1026.37	exp
	1013.85	exp
	1016.56	exp
	1012.56	exp
	1034.44	exp
	1032.27	exp
	1019.95	exp
	988.095	exp
	1026.39	exp
	1026.16	exp
	1021.02	exp
	1004.89	exp
	1027.43	exp
	987.525	exp
	1051.36	exp
	1021.48	exp
	1014.69	exp
	1034.2	exp
	1004.92	exp
	1006.47	exp
	1010.15	exp
	1024.29	exp
	1008.3	exp
	1036.77	exp
	1018.27	exp
	1008.3	exp
	1009.34	exp
	1014.57	exp
	1029.91	exp
	1054.95	exp
	1023.74	exp
	1011.98	exp
	1034.89	exp
	1049.95	exp
	1034.09	exp
	1035.03	exp
	1016.09	exp
	1012.62	exp
	1056.03	exp
	1030.87	exp
	1034.84	exp
	1056.41	exp
	1028.94	exp
	1014.99	exp
	1022.36	exp
	1005.27	exp
	983.491	exp
	1020.06	exp
	993.224	exp
	1007.48	exp
	1023.14	exp
	1032.48	exp
	1013.33	exp
	1014.96	exp
	1040.06	exp
	1011.89	exp
	1024.22	exp
	1010.74	exp
	1015.34	exp
	1036.48	exp
	1019.41	exp
	1019.25	exp
	1016.73	exp
	1006.61	exp
	1035.33	exp
	1030.03	exp
	1042.98	exp
	1045.54	exp
	1028.86	exp
	1029.37	exp
	1019.39	exp
	1039.08	exp
	1020.79	exp
	1032.86	exp
	1013.04	exp
	1025.18	exp
	1025.51	exp
	1015.21	exp
	1001.52	exp
	1013.48	exp
	1046.58	exp
	1004.9	exp
	1016.58	exp
	993.141	exp
	1031.75	exp
	1022.24	exp
	1021.43	exp
	987.444	exp
	1022.49	exp
	1016.99	exp
	1016.81	exp
	1008.85	exp
	1024.67	exp
	1010.86	exp
	1024.49	exp
	1020.52	exp
	1033.56	exp
	1024.63	exp
	1028.78	exp
	1037.11	exp
	989.491	exp
	1018.27	exp
	1037.51	exp
	1021.77	exp
	1016.87	exp
	996.072	exp
	1004.15	exp
	1008.75	exp
	1023.32	exp
	1019.51	exp
	1000.74	exp
	989.69	exp
	1018.32	exp
	1003.58	exp
	1041.17	exp
	1011.2	exp
	1013.37	exp
	1008.12	exp
	993.585	exp
	1040.16	exp
	1036.55	exp
	1018.03	exp
	1023.97	exp
	1019.94	exp
	1007.5	exp
	1007.42	exp
	1021.48	exp
	1008.92	exp
	1038.36	exp
	1019.75	exp
	1027.89	exp
	1014.84	exp
	1019.63	exp
	1006.59	exp
	1022.13	exp
	1036.53	exp
	1011.4	exp
	1044.71	exp
	1048.21	exp
	1021.15	exp
	999.076	exp
	1034.61	exp
	1044.37	exp
	1026.2	exp
	1024.19	exp
	1007.81	exp
	1034.82	exp
	1010.61	exp
	1002.03	exp
	1042.24	exp
	1018.96	exp
	1016.4	exp
	1021.97	exp
	1023.88	exp
	1012.52	exp
	1051.72	exp
	1021.04	exp
	1025.89	exp
	1022.01	exp
	1014.06	exp
	1052.15	exp
	1032.09	exp
	1010.43	exp
	1020.94	exp
	1038.34	exp
	1007.59	exp
	1036.19	exp
	1012.99	exp
	1016.96	exp
	1013.14	exp
	989.22	exp
	1020.57	exp
	1018.66	exp
	999.475	exp
	1011.3	exp
	1037.09	exp
	1029.19	exp
	1013.65	exp
	1025.36	exp
	991.607	exp
	1003.26	exp
	1010.4	exp
	1051.89	exp
	1022.36	exp
	1027.64	exp
	1030.6	exp
	1011.9	exp
	1042.75	exp
	1017.89	exp
	1017.63	exp
	1011.29	exp
	1036.49	exp
	1048.91	exp
	1009.57	exp
	1008.71	exp
	1023.61	exp
	1049.25	exp
	1029.53	exp
	1024.2	exp
	1027.85	exp
	1024.21	exp
	1051.44	exp
	1019.54	exp
	1036.38	exp
	1011.23	exp
	1010.2	exp
	1013.65	exp
	1018.04	exp
	1013.74	exp
	1023.69	exp
	1040.62	exp
	1025.04	exp
	1027.61	exp
	1012.97	exp
	1026.34	exp
	1028.17	exp
	1059.9	exp
	1014.77	exp
	1060.33	exp
	1029.58	exp
	1038.49	exp
	1012.57	exp
	999.694	exp
	1005.87	exp
	1006.47	exp
	1026.54	exp
	1022.53	exp
	1005.07	exp
	1020.1	exp
	1031.12	exp
	1038.29	exp
	1037.53	exp
	1032.16	exp
	1027.48	exp
	1027.23	exp
	1048.15	exp
	1004.23	exp
	1044.52	exp
	1047.12	exp
	1028.78	exp
	1024.96	exp
	1020.56	exp
	1018.6	exp
	1017.74	exp
	1014.81	exp
	1004.39	exp
	1035.48	exp
	1021.74	exp
	1046.16	exp
	1011.26	exp
	1022.27	exp
	1027.13	exp
	1042.49	exp
	1033.75	exp
	1029.16	exp
	1016.07	exp
	1017.48	exp
	1004.43	exp
	1059.79	exp
	997.362	exp
	1023.76	exp
	998.953	exp
	1020.94	exp
	1044.72	exp
	1041.42	exp
	1018.48	exp
	1016.6	exp
	1017.94	exp
	1002.28	exp
	1022.03	exp
	1021.81	exp
	1021.97	exp
	1007.23	exp
	1018.33	exp
	1040.25	exp
	995.207	exp
	1004.02	exp
	1032.63	exp
	1031.36	exp
	1024.78	exp
	1021.37	exp
	1018.26	exp
	1030.83	exp
	1023.96	exp
	1012.9	exp
	1010.36	exp
	1007.49	exp
	1015.15	exp
	997.699	exp
	1031.81	exp
	1008.85	exp
	1013.26	exp
	1012.9	exp
	1015.23	exp
	1023.04	exp
	1034.07	exp
	1023.05	exp
	1030.79	exp
	1040.84	exp
	1040.57	exp
	1033.71	exp
	1015.08	exp
	1013.29	exp
	1047.17	exp
	997.731	exp
	1014.88	exp
	1034.6	exp
	1011.4	exp
	1016.04	exp
	1019.98	exp
	1029.97	exp
	1031.95	exp
	1007.75	exp
	998.779	exp
	1050.12	exp
	1036.72	exp
	1028.98	exp
	1032.49	exp
	1015.52	exp
	996.473	exp
	1009.91	exp
	993.521	exp
	1020.57	exp
	1015.01	exp
	1022.23	exp
	997.497	exp
	1035.65	exp
	1002.23	exp
	1020.57	exp
	1023.56	exp
	1037.33	exp
	1022.8	exp
	997.088	exp
	1030.6	exp
	1018.46	exp
	1008.18	exp
	1019.38	exp
	1013.33	exp
	1026.45	exp
	1028.15	exp
	1025.07	exp
	1040.64	exp
	1004.48	exp
	1025.54	exp
	1033.12	exp
	1008.93	exp
	1016.46	exp
	1024.11	exp
	1017.44	exp
	1012.31	exp
	994.055	exp
	1012.11	exp
	1009.5	exp
	1027.75	exp
	1047.81	exp
	1046.54	exp
	990.4	exp
	1004.57	exp
	1012.05	exp
	1017.28	exp
	1029.82	exp
	1050.55	exp
	1017.62	exp
	1037.27	exp
	1013.8	exp
	1034.74	exp
	1035.7	exp
	1022.88	exp
	1023.81	exp
	1016.76	exp
	1030.25	exp
	988.857	exp
	1026.1	exp
	997.959	exp
	1024.28	exp
	1047.71	exp
	1010.15	exp
	1006.27	exp
	1004.43	exp
	1035.26	exp
	1031.43	exp
	1024.45	exp
	1010.26	exp
	1016.93	exp
	996.424	exp
	1020.64	exp
	1049.9	exp
	1048.95	exp
	1015.75	exp
	1028.25	exp
	1012.92	exp
	1014.52	exp
	1004.8	exp
	1005	exp
	1025.79	exp
	1044.44	exp
	1030.69	exp
	1016.91	exp
	1025.28	exp
	991.247	exp
	1017.33	exp
	1017.83	exp
	1034.04	exp
	1025.86	exp
	1013.92	exp
	1026.71	exp
	1020.48	exp
	1011.03	exp
	1013.76	exp
	1012.39	exp
	1020.68	exp
	1048.47	exp
	1034.85	exp
	1021	exp
	1028.41	exp
	1040.94	exp
	1006.71	exp
	1032.1	exp
	1006.8	exp
	1013.15	exp
	999.544	exp
	1021.96	exp
	1010.14	exp
	1023.42	exp
	1043.54	exp
	1022.57	exp
	999.178	exp
	1029.5	exp
	1023.17	exp
	1018.61	exp
	1023.73	exp
	1020.66	exp
	1024.2	exp
	1014.74	exp
	1026.29	exp
	1025.51	exp
	1016.9	exp
	1020.36	exp
	1047.58	exp
	1016.63	exp
	1041.51	exp
	1042.97	exp
	1021.64	exp
	988.956	exp
	1059.26	exp
	1055.57	exp
	1037.14	exp
	1028.98	exp
	1037.24	exp
	1028.31	exp
	1024.54	exp
	1005.45	exp
	1030.59	exp
	1026.99	exp
	1016.51	exp
	1046.95	exp
	1015.18	exp
	1044.19	exp
	1026.04	exp
	1027.12	exp
	1024.05	exp
	1028.21	exp
	1008.36	exp
	995.837	exp
	1006.96	exp
	1036.66	exp
	1009.67	exp
	1040.27	exp
	982.868	exp
	1027.01	exp
	1035.79	exp
	1023.23	exp
	1019.16	exp
	1016.96	exp
	986.732	exp
	1005.43	exp
	1011.47	exp
	1032.68	exp
	997.29	exp
	1030.15	exp
	1031.01	exp
	1038.24	exp
	993.499	exp
	1016.97	exp
	1020.38	exp
	1018.72	exp
	1024.18	exp
	1030.89	exp
	1014.53	exp
	1031.6	exp
	1012.76	exp
	1018.43	exp
	989.114	exp
	1032.27	exp
	1025.29	exp
	1024.25	exp
	1018.28	exp
	1027.41	exp
	1010.89	exp
	1024.35	exp
	1017.99	exp
	1001.37	exp
	1029.9	exp
	1018.8	exp
	1032.19	exp
	1015.74	exp
	1036.84	exp
	1023.04	exp
	1022.73	exp
	1020.71	exp
	1031.09	exp
	1055.12	exp
	1038.99	exp
	1039.18	exp
	1013.49	exp
	1020.99	exp
	1009.99	exp
	1010.29	exp
	1049.4	exp
	1002.95	exp
	1022.19	exp
	1043.54	exp
	1017.92	exp
	1027.88	exp
	1037.07	exp
	1027.03	exp
	1009.55	exp
	995.807	exp
	1016.41	exp
	1016.08	exp
	1021.46	exp
	1013.35	exp
	1022.49	exp
	1013.82	exp
	1036.67	exp
	1039.31	exp
	1012.62	exp
	1036.53	exp
	1015.14	exp
	986.835	exp
	1023.91	exp
	1023.05	exp
	1030.73	exp
	1020.04	exp
	1042.87	exp
	1022.6	exp
	1004.39	exp
	1021.67	exp
	1022.84	exp
	1011.85	exp
	1011.43	exp
	1017.31	exp
	999.715	exp
	1028.04	exp
	1038.92	exp
	1017.48	exp
	1021.08	exp
	1031.19	exp
	1009.19	exp
	1000.65	exp
	1011.23	exp
	1015.62	exp
	1028.35	exp
	1023.3	exp
	1016.92	exp
	1008.54	exp
	1017.71	exp
	1012.24	exp
	1013.93	exp
	1028.69	exp
	1007.14	exp
	1039.36	exp
	1042.93	exp
	1023.66	exp
	1015.86	exp
	1031	exp
	1025.75	exp
	1022.18	exp
	1021.24	exp
	1009.59	exp
	1016.07	exp
	1024.73	exp
	1012.33	exp
	1017.99	exp
	1033.88	exp
	1039.34	exp
	1038.09	exp
	1009.61	exp
	1008.64	exp
	1005.7	exp
	1018.1	exp
	987.372	exp
	1037.78	exp
	1048.73	exp
	1002.54	exp
	1032.08	exp
	1016.78	exp
	1012.06	exp
	1010.31	exp
	1011.64	exp
	1027.19	exp
	1020.2	exp
	1024.91	exp
	1033.46	exp
	1021.82	exp
	999.075	exp
	1020.11	exp
	1015.14	exp
	1024.33	exp
	986.088	exp
	1016.05	exp
	1005.36	exp
	1010.44	exp
	1020.03	exp
	1047	exp
	1006.94	exp
	1014	exp
	1018.32	exp
	1002.92	exp
	986.619	exp
	1029.12	exp
	1010.01	exp
	1009.89	exp
	1012.88	exp
	1010.64	exp
	1033.22	exp
	1013.07	exp
	1031.48	exp
	1002.03	exp
	1024.12	exp
	1018.43	exp
	998.273	exp
	1029.84	exp
	1022.08	exp
	1010.7	exp
	1008.28	exp
	1023.86	exp
	996.239	exp
	1005.46	exp
	1019.2	exp
	1033.23	exp
	1021.06	exp
	1015.98	exp
	1025.13	exp
	1037.13	exp
	1026.54	exp
	1034.52	exp
	1037.51	exp
	993.658	exp
	1038.36	exp
	1020.61	exp
	987.532	exp
	1043.51	exp
	1025.71	exp
	1012.36	exp
	1020.11	exp
	992.236	exp
	1031	exp
	995.509	exp
	1025.64	exp
	1022.95	exp
	1044.77	exp
	1027.18	exp
	1013.26	exp
	1003.43	exp
	1032.62	exp
	1056.78	exp
	1025.38	exp
	999.554	exp
	1018.16	exp
	1029.41	exp
	1012.52	exp
	1025.67	exp
	993.983	exp
	1014.45	exp
	1026.2	exp
	1021.61	exp
	1045.94	exp
	1028.33	exp
	997.867	exp
	1012.49	exp
	1024.78	exp
	1017.45	exp
	1001.96	exp
	1033.57	exp
	1005.85	exp
	1032.12	exp
	1034.46	exp
	1022.97	exp
	1016.21	exp
	1026.27	exp
	1034.74	exp
	1035.2	exp
	1002.08	exp
	1034.14	exp
	1004.95	exp
	1048.85	exp
	1023.72	exp
	1018.92	exp
	1029.12	exp
	1030.88	exp
	1010.37	exp
	1041.76	exp
	1012.11	exp
	1033.91	exp
	1030.33	exp
	1035.53	exp
	999.878	exp
	1016.93	exp
	1027.14	exp
	995.035	exp
	1017.93	exp
	1028.4	exp
	1037.8	exp
	1010.81	exp
	1033.85	exp
	1011.95	exp
	1020.84	exp
	1002.42	exp
	1011.01	exp
	987.501	exp
	1001.66	exp
	1023.84	exp
	1027.03	exp
	1046.19	exp
	1030.74	exp
	1023.19	exp
	1003.94	exp
	1013.63	exp
	1030.52	exp
	1029.22	exp
	994.079	exp
	1042.91	exp
	1040.46	exp
	1049.09	exp
	1017.68	exp
	1013.09	exp
	1052.71	exp
	1006.96	exp
	1039.47	exp
	1022.98	exp
	1016.96	exp
	1047.18	exp
	1040.01	exp
	1017.83	exp
	1025.03	exp
	1009.92	exp
	1014.89	exp
	1036.6	exp
	1029.74	exp
	1047.31	exp
	1016.01	exp
	1017.48	exp
	1043.17	exp
	1009.85	exp
	1027.39	exp
	1038.76	exp
	1057.06	exp
	1021.05	exp
	1011.17	exp
	1012.9	exp
	1012.16	exp
	1017.03	exp
	1015.06	exp
	1021.14	exp
	1013.02	exp
	1040.95	exp
	1007.98	exp
	1022.33	exp
	1034.89	exp
	1023.09	exp
	1008.24	exp
	1024.11	exp
	1045.68	exp
	1021.35	exp
	1042.01	exp
	1022.63	exp
	1030.96	exp
	1043.13	exp
	1002.69	exp
	1030.11	exp
	1042.96	exp
	992.827	exp
	1032.91	exp
	1034.05	exp
	1030.12	exp
	1035.55	exp
	1018.98	exp
	1011.72	exp
	1016.71	exp
	1015.82	exp
	1028.88	exp
	1036.08	exp
	1040.15	exp
	1012.72	exp
	1037.41	exp
	1016.74	exp
	1024.4	exp
	1014.4	exp
	1021.83	exp
	1014.02	exp
	1022.14	exp
	1021.74	exp
	1028.32	exp
	1035.68	exp
	1049.36	exp
	1007.03	exp
	1004.42	exp
	1027.76	exp
	1007.72	exp
	1016.97	exp
	1039.04	exp
	1012.24	exp
	1009.04	exp
	1037.66	exp
	1034.51	exp
	1033.11	exp
	1028.54	exp
	1001.62	exp
	1039.26	exp
	1032.38	exp
	1012.7	exp
	1035.37	exp
	1014.19	exp
	1029.78	exp
	1007.75	exp
	1031.09	exp
	1016.87	exp
	1012.1	exp
	1041.8	exp
	1021.87	exp
	1030.13	exp
	1020.69	exp
	996.624	exp
	1011.19	exp
	986.044	exp
	1028.87	exp
	983.116	exp
	1008.72	exp
	999.024	exp
	1037.1	exp
	1018.37	exp
	1036.89	exp
	1025.76	exp
	1020.35	exp
	1025.35	exp
	997.849	exp
	1003.84	exp
	994.269	exp
	1018.3	exp
	1026.55	exp
	1022.85	exp
	1003.2	exp
	1007.83	exp
	1049.18	exp
	1018.56	exp
	1028	exp
	999.711	exp
	1012.71	exp
	1017.63	exp
	1050.77	exp
	999.726	exp
	1026.62	exp
	1003.25	exp
	1025.5	exp
	1027.59	exp
	1032.48	exp
	1005.44	exp
	1021.54	exp
	1006.65	exp
	1029.08	exp
	1019.29	exp
	1003.38	exp
	1040.64	exp
	1020.28	exp
	1037.45	exp
	1016.24	exp
	1011.78	exp
	1039.61	exp
	1008.54	exp
	1013.38	exp
	999.574	exp
	1016.36	exp
	1022.2	exp
	1021.09	exp
	1011.93	exp
	1003.13	exp
	1022.36	exp
	997.512	exp
	1032.03	exp
	995.611	exp
	1036.94	exp
	1002.69	exp
	1044.19	exp
	1016.93	exp
	1024.22	exp
	1019.31	exp
	1023.93	exp
	1033.45	exp
	1040.15	exp
	1050.98	exp
	994.353	exp
	1003.48	exp
	1018.15	exp
	1022.44	exp
	1019.42	exp
	1050.64	exp
	1015.84	exp
	999.046	exp
	1021.92	exp
	988.708	exp
	1017.61	exp
	1026.26	exp
	1028.43	exp
	1020.62	exp
	1022.82	exp
	1024.27	exp
	996.219	exp
	1030.3	exp
	1031.79	exp
	999.028	exp
	1045.97	null
	1074.19	null
	1043.72	null
	1072.72	null
	1028	null
	1058.9	null
	1099.89	null
	1052.41	null
	1068.26	null
	1051.8	null
	1060.15	null
	1069.75	null
	1077.27	null
	1038.2	null
	1079.71	null
	1040.59	null
	1045.19	null
	1034.87	null
	1046.44	null
	1052.76	null
	1026.99	null
	1031.14	null
	1087.91	null
	1055.28	null
	1042.97	null
	1057.36	null
	1054.73	null
	1072.58	null
	1048.44	null
	1055.83	null
	1068.64	null
	1076.64	null
	1041.74	null
	1030.81	null
	1081.41	null
	1055.85	null
	1062.49	null
	1041.15	null
	1075.24	null
	1043.63	null
	1059.19	null
	1069.98	null
	1067.01	null
	1045.11	null
	1043.16	null
	1071.3	null
	1073.27	null
	1075.91	null
	1060.73	null
	1087.36	null
	1057.61	null
	1049.91	null
	1053.96	null
	1043.01	null
	1062.8	null
	1066.45	null
	1051.26	null
	1056.32	null
	1052.02	null
	1053.98	null
	1044.28	null
	1054.1	null
	1048.45	null
	1027.1	null
	1045.98	null
	1079.51	null
	1049	null
	1047.64	null
	1068.8	null
	1045.35	null
	1058.77	null
	1029.02	null
	1068.92	null
	1057.29	null
	1044.79	null
	1071.53	null
	1077.18	null
	1081.4	null
	1061.15	null
	1045.02	null
	1060.85	null
	1049.15	null
	1066.35	null
	1060.87	null
	1031.89	null
	1054.7	null
	1083.85	null
	1057.8	null
	1073.38	null
	1060.96	null
	1047.21	null
	1059.34	null
	1031.84	null
	1067.95	null
	1033.08	null
	1060.96	null
	1034.15	null
	1068.37	null
	1060.37	null
	1080.86	null
	1047.16	null
	1091.23	null
	1052.25	null
	1044.93	null
	1056.94	null
	1043.92	null
	1027.79	null
	1051.71	null
	1067.04	null
	1060.51	null
	1043.65	null
	1067.69	null
	1044.82	null
	1082.57	null
	1041.97	null
	1036.15	null
	1048.4	null
	1048	null
	1053.62	null
	1066.86	null
	1072.25	null
	1044.08	null
	1059.54	null
	1091.67	null
	1059.71	null
	1053.46	null
	1057.74	null
	1054.97	null
	1037.66	null
	1053.75	null
	1072.79	null
	1062.94	null
	1071.49	null
	1071.9	null
	1041.75	null
	1058.72	null
	1051.62	null
	1035.3	null
	1031.23	null
	1075.31	null
	1076.89	null
	1050.64	null
	1065.88	null
	1032.86	null
	1054.87	null
	1068.99	null
	1072.49	null
	1074.36	null
	1068.27	null
	1062.62	null
	1055.62	null
	1062.09	null
	1066.76	null
	1069.51	null
	1086.44	null
	1061.6	null
	1065.94	null
	1070.14	null
	1100.93	null
	1032.95	null
	1050.27	null
	1086.6	null
	1047.01	null
	1058.04	null
	1044.27	null
	1079.72	null
	1051.29	null
	1037.45	null
	1074.93	null
	1069.88	null
	1052.55	null
	1028.06	null
	1023.89	null
	1058.86	null
	1072.04	null
	1065.3	null
	1050.18	null
	1078.23	null
	1062.18	null
	1052.95	null
	1076.22	null
	1060.07	null
	1035.46	null
	1032.63	null
	1084.15	null
	1063	null
	1052.87	null
	1057.31	null
	1022.27	null
	1061.61	null
	1044.07	null
	1081.76	null
	1027.82	null
	1068.76	null
	1088.96	null
	1065.1	null
	1075.46	null
	1029.36	null
	1052.68	null
	1049.15	null
	1053.85	null
	1057.79	null
	1070.57	null
	1040.93	null
	1051.08	null
	1051.63	null
	1032.78	null
	1024.26	null
	1050.61	null
	1033.03	null
	1049.23	null
	1061.53	null
	1053.31	null
	1049.98	null
	1070.41	null
	1075.77	null
	1034.34	null
	1048.72	null
	1061	null
	1047.17	null
	1060.78	null
	1057.99	null
	1038.24	null
	1051.1	null
	1095.16	null
	1056.26	null
	1094.29	null
	1061.85	null
	1063.86	null
	1058.17	null
	1037.99	null
	1050.77	null
	1053.13	null
	1041.09	null
	1052.9	null
	1060.02	null
	1041.92	null
	1050.52	null
	1074.03	null
	1062.87	null
	1048.86	null
	1031.33	null
	1070.21	null
	1052.27	null
	1097.67	null
	1073.54	null
	1089.06	null
	1059.53	null
	1060.82	null
	1080.78	null
	1059.25	null
	1070.04	null
	1058.37	null
	1043.39	null
	1069.62	null
	1069.01	null
	1048.04	null
	1052.97	null
	1058.19	null
	1115.33	null
	1050.94	null
	1038.4	null
	1048.33	null
	1066.84	null
	1052.19	null
	1023.68	null
	1054.68	null
	1055.67	null
	1057.89	null
	1044.24	null
	1051.99	null
	1027.42	null
	1079.52	null
	1056.88	null
	1031.96	null
	1048.6	null
	1019.3	null
	1034.13	null
	1066.58	null
	1065.96	null
	1057.53	null
	1027.14	null
	1081.03	null
	1042.23	null
	1056.82	null
	1068.49	null
	1055.23	null
	1035.64	null
	1055.67	null
	1056.43	null
	1055.39	null
	1071.83	null
	1074.96	null
	1065.89	null
	1076.11	null
	1054.61	null
	1061.26	null
	1052.77	null
	1088.86	null
	1047.05	null
	1065.25	null
	1044.21	null
	1086.69	null
	1045.34	null
	1049	null
	1037.04	null
	1068.07	null
	1066.34	null
	1052.25	null
	1073.11	null
	1075.18	null
	1050.34	null
	1054.47	null
	1052.17	null
	1069.59	null
	1051.48	null
	1070.88	null
	1050.17	null
	1045.81	null
	1078.64	null
	1078.83	null
	1059.44	null
	1050.85	null
	1042.93	null
	1029.07	null
	1062.94	null
	1057.13	null
	1051.5	null
	1067.7	null
	1050.7	null
	1061.62	null
	1058.52	null
	1047.7	null
	1074.36	null
	1053.75	null
	1043.75	null
	1071.99	null
	1063.73	null
	1068.88	null
	1078.92	null
	1074.35	null
	1082.12	null
	1084.65	null
	1067.81	null
	1061.22	null
	1074.94	null
	1068.2	null
	1065.82	null
	1070.58	null
	1062.41	null
	1081.62	null
	1066.18	null
	1050.38	null
	1026.36	null
	1062.7	null
	1070.27	null
	1078.54	null
	1027.89	null
	1081.19	null
	1023	null
	1058.5	null
	1065.57	null
	1048.09	null
	1061.58	null
	1066.13	null
	1072.03	null
	1058.43	null
	1075.23	null
	1046.12	null
	1074.46	null
	1036.8	null
	1032.3	null
	1061.09	null
	1064.55	null
	1066.35	null
	1070.23	null
	1039.4	null
	1061.63	null
	1066.59	null
	1051.9	null
	1073.38	null
	1069.42	null
	1053.67	null
	1072.38	null
	1089.24	null
	1066.6	null
	1070.18	null
	1068.28	null
	1022.08	null
	1037.3	null
	1042.13	null
	1014.22	null
	1048.36	null
	1035.72	null
	1049.02	null
	1058.59	null
	1054.42	null
	1048.34	null
	1043.34	null
	1063.74	null
	1057.47	null
	1050.58	null
	1041.63	null
	1081.34	null
	1072.78	null
	1035.07	null
	1057.08	null
	1060.69	null
	1049.48	null
	1057.69	null
	1060.87	null
	1061.88	null
	1055.83	null
	1040.5	null
	1078.28	null
	1070.68	null
	1075.02	null
	1064.37	null
	1052.1	null
	1063.17	null
	1050.9	null
	1065.14	null
	1057.89	null
	1036.21	null
	1026.53	null
	1040.15	null
	1108.61	null
	1080.34	null
	1018.88	null
	1069.03	null
	1037.91	null
	1071.99	null
	1034.86	null
	1049.48	null
	1081.79	null
	1031.53	null
	1079.96	null
	1041.53	null
	1066.35	null
	1068.18	null
	1081.46	null
	1061.07	null
	1075.74	null
	1049.65	null
	1022.15	null
	1067.32	null
	1047.75	null
	1057.16	null
	1075.2	null
	1072.85	null
	1068.82	null
	1065.71	null
	1084.73	null
	1090.01	null
	1036.06	null
	1053.62	null
	1051.06	null
	1032.41	null
	1077.08	null
	1047.73	null
	1045.38	null
	1068.25	null
	1064.42	null
	1046.59	null
	1071.08	null
	1064.49	null
	1041.96	null
	1050.85	null
	1070.62	null
	1069.64	null
	1044.8	null
	1046.11	null
	1051.27	null
	1093.18	null
	1057.86	null
	1062.95	null
	1049.17	null
	1072.28	null
	1048.94	null
	1054.18	null
	1067.85	null
	1034.09	null
	1074.88	null
	1072.43	null
	1054.14	null
	1119.39	null
	1065.96	null
	1048.16	null
	1069.23	null
	1058.87	null
	1048.67	null
	1045.17	null
	1058.62	null
	1068.74	null
	1028.33	null
	1077.95	null
	1056.75	null
	1057.39	null
	1067.28	null
	1069.72	null
	1080.29	null
	1065.39	null
	1043.77	null
	1055.64	null
	1037.95	null
	1066.22	null
	1074.33	null
	1049.61	null
	1052.62	null
	1058.2	null
	1076.72	null
	1058.46	null
	1045.01	null
	1061.21	null
	1077.96	null
	1017.8	null
	1059.86	null
	1059.52	null
	1087.12	null
	1035.7	null
	1041.09	null
	1050.13	null
	1074.33	null
	1042.9	null
	1037.38	null
	1065.39	null
	1063.29	null
	1023.08	null
	1071.7	null
	1039.62	null
	1069.92	null
	1044.71	null
	1052.62	null
	1053.09	null
	1056.1	null
	1066.32	null
	1057.9	null
	1054.73	null
	1055.04	null
	1082.49	null
	1054.63	null
	1078.19	null
	1032.13	null
	1046.63	null
	1053.56	null
	1023.03	null
	1053.38	null
	1049.41	null
	1056.9	null
	1031.16	null
	1067.76	null
	1056.61	null
	1055.01	null
	1056.27	null
	1073.96	null
	1079.78	null
	1071.46	null
	1060.96	null
	1070.66	null
	1073.87	null
	1055.08	null
	1076.48	null
	1066.94	null
	1066.27	null
	1064.45	null
	1046.97	null
	1049.83	null
	1063.91	null
	1036.57	null
	1058.6	null
	1086.69	null
	1075.26	null
	1065.43	null
	1048.39	null
	1052.15	null
	1062.26	null
	1066.45	null
	1073.22	null
	1059.04	null
	1063.02	null
	1080.02	null
	1064.83	null
	1064.36	null
	1066.98	null
	1060.73	null
	1073.18	null
	1059.6	null
	1048.53	null
	1061.65	null
	1074.7	null
	1064.76	null
	1060.41	null
	1093.23	null
	1065.24	null
	1056.78	null
	1063.6	null
	1069.87	null
	1045.15	null
	1063.32	null
	1039.69	null
	1091.5	null
	1075.76	null
	1046.43	null
	1034.36	null
	1040.18	null
	1079.59	null
	1072.28	null
	1035.39	null
	1074.62	null
	1050.99	null
	1079.07	null
	1038.45	null
	1073.75	null
	1041.6	null
	1051.68	null
	1058.04	null
	1039.79	null
	1056.68	null
	1072.64	null
	1017.76	null
	1050.08	null
	1045.3	null
	1041.7	null
	1083.85	null
	1032.91	null
	1078.3	null
	1053.83	null
	1049.53	null
	1067.9	null
	1074.53	null
	1052.58	null
	1056.52	null
	1063.83	null
	1033	null
	1059.46	null
	1078.49	null
	1093.06	null
	1051.67	null
	1036.89	null
	1048.88	null
	1063.95	null
	1057.73	null
	1100.3	null
	1050	null
	1055.14	null
	1066.08	null
	1023.55	null
	1017.81	null
	1038.5	null
	1040.58	null
	1068.11	null
	1076.76	null
	1070.48	null
	1079.04	null
	1055.15	null
	1066.63	null
	1058.36	null
	1067.64	null
	1067	null
	1056.94	null
	1066.67	null
	1072.44	null
	1045.83	null
	1052.95	null
	1052.77	null
	1060.7	null
	1061.38	null
	1068.65	null
	1067.08	null
	1072.85	null
	1036.37	null
	1052.74	null
	1060.69	null
	1064.67	null
	1059.3	null
	1073.66	null
	1054.32	null
	1080.69	null
	1065.98	null
	1032.87	null
	1085.03	null
	1045.18	null
	1049.34	null
	1061.69	null
	1060.09	null
	1108.79	null
	1062.87	null
	1042.24	null
	1062.8	null
	1059.69	null
	1031.63	null
	1091.35	null
	1058.51	null
	1064.88	null
	1074.9	null
	1026.72	null
	1074.09	null
	1039.45	null
	1089.31	null
	1045.17	null
	1051.97	null
	1039.08	null
	1067.73	null
	1082.22	null
	1043.37	null
	1062.18	null
	1036.14	null
	1050.47	null
	1056.03	null
	1069.46	null
	1047.9	null
	1037.35	null
	1061.62	null
	1021.54	null
	1061.43	null
	1035.18	null
	1073.65	null
	1055.52	null
	1039.4	null
	1028.08	null
	1074.78	null
	1063.18	null
	1025.68	null
	1053.3	null
	1054.01	null
	1063.08	null
	1060.6	null
	1054.8	null
	1044.87	null
	1053.34	null
	1064.95	null
	1023.3	null
	1049.74	null
	1067.59	null
	1059.26	null
	1062.89	null
	1044.68	null
	1017.81	null
	1053.68	null
	1085.59	null
	1062.41	null
	1011.91	null
	1065.32	null
	1057.84	null
	1048.92	null
	1080.13	null
	1045.55	null
	1058.6	null
	1055.23	null
	1065.92	null
	1063.84	null
	1037.14	null
	1077.04	null
	1057.59	null
	1070.62	null
	1044.68	null
	1067.06	null
	1037.03	null
	1025.17	null
	1059.68	null
	1050.98	null
	1055.57	null
	1069.61	null
	1071.37	null
	1026.03	null
	1037.89	null
	1036.45	null
	1053.18	null
	1035.83	null
	1064.52	null
	1048.46	null
	1071.11	null
	1053.55	null
	1044.83	null
	1057.1	null
	1066.14	null
	1053.3	null
	1046.13	null
	1070.41	null
	1043.27	null
	1061.76	null
	1016.49	null
	1069.43	null
	1092.82	null
	1036.25	null
	1061.44	null
	1070.43	null
	1053.35	null
	1066.25	null
	1052.88	null
	1070.31	null
	1058.91	null
	1061.56	null
	1066.5	null
	1069.47	null
	1064.24	null
	1046.2	null
	1051.47	null
	1077.34	null
	1053.85	null
	1048.63	null
	1065.48	null
	1051.17	null
	1051.74	null
	1076.62	null
	1071.86	null
	1070.85	null
	1034.86	null
	1043.15	null
	1045.34	null
	1040.47	null
	1049.27	null
	1058.35	null
	1048.27	null
	1058.85	null
	1075.78	null
	1067.35	null
	1081.83	null
	1062.19	null
	1049.01	null
	1044.09	null
	1089.81	null
	1078.74	null
	1096.05	null
	1049.54	null
	1062.67	null
	1044.89	null
	1036.27	null
	1062.14	null
	1075.15	null
	1084.44	null
	1063.87	null
	1049.27	null
	1075.69	null
	1035.54	null
	1052.76	null
	1069.02	null
	1062.56	null
	1060.96	null
	1071.51	null
	1037.38	null
	1051.38	null
	1040.82	null
	1050.62	null
	1054.59	null
	1085.21	null
	1059.99	null
	1065.76	null
	1051.44	null
	1055.75	null
	1078.56	null
	1036.45	null
	1049.92	null
	1028.27	null
	1071.45	null
	1038.16	null
	1070.42	null
	1076.54	null
	1060.41	null
	1035.21	null
	1073.07	null
	1070.4	null
	1047.11	null
	1023.66	null
	1048.7	null
	1047.08	null
	1071.45	null
	1058.91	null
	1070.57	null
	1046.11	null
	1018.61	null
	1072.26	null
	1044.2	null
	1050.79	null
	1074.97	null
	1039.38	null
	1054.47	null
	1069.2	null
	1047.6	null
	1047.55	null
	1059.1	null
	1048.42	null
	1042.6	null
	1043.89	null
	1049.78	null
	1070.45	null
	1039.08	null
	1030.96	null
	1038.75	null
	1076.81	null
	1053.79	null
	1059.91	null
	1087.03	null
	1066.29	null
	1087.8	null
	1054.13	null
	1082.74	null
	1039.06	null
	1054.91	null
	1060.96	null
	1047.55	null
	1072.97	null
	1088.19	null
	1043.8	null
	1062.65	null
	1056.34	null
	1051.61	null
	1065.04	null
	1093.34	null
	1045.48	null
	1050.77	null
	1075.93	null
	1081.19	null
	1084.13	null
	1071.55	null
	1049.97	null
	1046.89	null
	1044.04	null
	1073.14	null
	1048.55	null
	1027.02	null
	1069.15	null
	1075.09	null
	1046.54	null
	1055.46	null
	1061.74	null
	1069.08	null
	1066.21	null
	1088.61	null
	1072.02	null
	1043.74	null
	1045.59	null
	1045.43	null
	1056.28	null
	1080.91	null
	1059.36	null
	1081.01	null
	1074.89	null
	1053.73	null
	1086.84	null
	1068.04	null
	1068.19	null
	1060.45	null
	1054.38	null
	1071.74	null
	1034.98	null
	1033.84	null
	1020.81	null
	1042.95	null
	1067.1	null
	1066.05	null
	1051.48	null
	1088.33	null
	1068.79	null
	1039.42	null
	1050.46	null
	1050.71	null
	1081.04	null
	1036.64	null
	1059.91	null
	1063.47	null
	1083.9	null
	1052.49	null
	1060.92	null
	1047.95	null
	1066.93	null
	1049.11	null
	1053.89	null
	1093.66	null
	1065.58	null
	1037.74	null
	1063.57	null
	1048.13	null
	1038.74	null
	1052.85	null
	1047.59	null
	1046.97	null
	1086.22	null
	1054.42	null
	1052.34	null
	1065.43	null
	1051.29	null
	1057.43	null
	1070.35	null
	1078.08	null
	1028.44	null
	1062.21	null
	1058.38	null
	1069.34	null
	1069.88	null
	1066.82	null
	1058.67	null
	1041.1	null
	1079.88	null
	1051.93	null
	1055.99	null
	1072.78	null
	1048.93	null
[truncated: 1 more rows]

## Sheet: supp_fig_1
Supplementary Figure 1
	binomial	Comp.1_mean	Comp.2_mean	Comp.3_mean	Comp.4_mean	Comp.5_mean
	Abditomys latidens	-0.20919	2.14033	0.159859	-0.568567	0.564209
	Abeillia abeillei	-0.911362	-0.0246609	-0.885975	-0.571216	-1.17311
	Abeomelomys sevia	-0.0955697	1.51401	-1.31172	-1.82492	0.445317
	Abrawayaomys ruschii	-1.26091	2.14179	0.0717357	0.04819	0.175862
	Abrocoma bennettii	-0.0651873	2.20595	0.120213	0.39812	-0.124975
	Abrocoma boliviensis	0.192668	1.67094	-0.0844937	-0.450568	-0.0490281
	Abrocoma budini	0.430635	1.6362	-0.345563	-0.617703	0.121969
	Abrocoma cinerea	0.410951	1.65863	-0.281794	-0.566382	0.116585
	Abrocoma famatina	0.0599313	1.89696	-0.319791	-0.867218	0.490191
	Abrocoma shistacea	0.430635	1.6362	-0.345563	-0.617703	0.121969
	Abrocoma uspallata	0.591903	1.32812	-0.262955	-1.06493	0.193253
	Abrocoma vaccarum	0.323604	1.93573	-0.758227	-0.277894	0.0611317
	Abroscopus albogularis	-1.7763	-0.610794	-0.192145	0.674426	-0.368445
	Abroscopus schisticeps	-1.98828	-0.264406	-0.425203	1.14576	-0.491548
	Abroscopus superciliaris	-1.55815	-0.643087	-0.421905	0.528245	-0.208964
	Abrothrix andinus	-1.45676	1.35456	0.124013	-0.432859	0.202904
	Abrothrix hershkovitzi	-1.42926	1.41461	0.206275	-0.333432	0.249407
	Abrothrix illuteus	-1.27411	1.69036	-0.427168	-0.138663	0.391215
	Abrothrix jelskii	-1.11186	0.809502	0.958758	-1.05946	0.453272
	Abrothrix lanosus	-1.42353	1.37573	0.135931	-0.411599	0.238649
	Abrothrix longipilis	-1.20362	0.904833	1.22965	-0.841649	0.424035
	Abrothrix markhami	-1.67457	1.5216	0.70854	-0.00974071	0.114394
	Abrothrix olivaceus	-1.63848	1.28449	0.98242	-0.282456	0.113513
	Abrothrix sanborni	-1.60133	1.66258	-0.241374	-0.0613852	0.117292
	Aburria aburri	1.50282	1.15068	0.532219	0.366134	0.0403621
	Acanthagenys rufogularis	0.549276	-0.975524	0.458986	-0.300399	-0.39177
	Acanthidops bairdi	-0.800193	-0.159349	-0.610484	0.125411	-0.215671
	Acanthisitta chloris	-1.48215	-0.803112	0.487863	0.168479	-0.241536
	Acanthiza apicalis	-0.321969	-1.88358	1.26044	-0.851498	-0.524619
	Acanthiza chrysorrhoa	-0.42265	-1.88671	1.49477	-0.572421	-0.449588
	Acanthiza ewingii	-0.719743	-1.42147	0.756023	-0.042737	-0.667697
	Acanthiza inornata	-0.859065	-1.44693	0.504666	0.238129	-0.582035
	Acanthiza iredalei	-0.84911	-0.932177	-0.161008	0.328553	-0.828879
	Acanthiza katherina	-0.842829	-1.09251	-0.899298	0.514174	-0.531613
	Acanthiza lineata	-0.3888	-1.70593	1.14612	-0.733716	-0.628508
	Acanthiza murina	-0.829073	-0.816256	-1.45107	0.762512	-0.506636
	Acanthiza nana	-0.498107	-1.885	1.10246	-0.652454	-0.553577
	Acanthiza pusilla	-0.231452	-2.01621	1.32326	-1.04366	-0.47271
	Acanthiza reguloides	-0.816773	-1.31049	0.605402	0.245827	-0.637937
	Acanthiza robustirostris	-0.913948	-1.27133	-0.358774	0.41147	-0.583891
	Acanthiza uropygialis	-0.622129	-1.43248	0.564295	-0.239726	-0.68172
	Acanthorhynchus superciliosus	0.102969	-1.26938	-0.229803	-1.08218	-0.529356
	Acanthorhynchus tenuirostris	-0.14563	-1.72422	0.532869	-0.851876	-0.354638
	Acanthornis magna	-1.03036	-0.850514	-0.392999	0.878467	-0.461074
	Accipiter albogularis	1.17549	-0.147241	0.66301	0.0589293	-0.294587
	Accipiter badius	0.877592	-0.692644	1.42384	-0.278108	-0.269316
	Accipiter bicolor	1.19161	0.0898372	0.460365	0.277135	-0.280867
	Accipiter brachyurus	0.5129	0.587552	-0.397097	0.201611	-0.207751
	Accipiter brevipes	0.691365	-1.14682	1.60049	0.345962	0.058572
	Accipiter butleri	0.959473	0.531023	-0.835304	1.01774	-0.236868
	Accipiter castanilius	0.825784	0.399408	-1.08162	0.748236	-0.43968
	Accipiter cirrocephalus	1.08391	-0.816738	1.61364	-0.338765	-0.244994
	Accipiter collaris	1.11985	0.699521	-0.932054	0.793165	-0.337616
	Accipiter cooperii	1.16979	-0.166515	1.74103	0.281981	-0.207435
	Accipiter erythrauchen	1.07506	0.0720645	-0.240131	0.100641	-0.455318
	Accipiter erythropus	0.642997	-0.684676	-0.428889	0.456592	-0.100743
	Accipiter fasciatus	1.21698	-0.666939	1.18353	0.117944	0.122372
	Accipiter francesiae	0.535154	-1.28669	0.769202	0.46736	0.140748
	Accipiter gentilis	1.33193	0.337567	0.877086	0.689292	0.019961
	Accipiter griseiceps	0.922669	-0.284272	0.42351	0.507635	-0.125136
	Accipiter gularis	1.02267	-0.990081	1.72681	-0.542001	-0.329463
	Accipiter gundlachi	1.29281	0.151676	1.17913	0.522492	-0.106764
	Accipiter haplochrous	0.819553	-0.647988	0.683404	0.464152	-0.0215931
	Accipiter henicogrammus	0.819359	-0.0573533	-0.303932	1.0397	0.0182072
	Accipiter henstii	1.82987	-0.0203493	0.40946	-0.0181552	0.243171
	Accipiter hiogaster	1.04041	0.085136	0.167607	0.640866	-0.165768
	Accipiter imitator	0.681338	-0.328204	-0.501796	0.993332	0.0536702
	Accipiter luteoschistaceus	0.267236	-0.379586	0.484105	0.545353	0.401769
	Accipiter madagascariensis	0.782166	-0.310084	0.473347	0.507712	-0.254406
	Accipiter melanochlamys	1.06315	0.0330054	-0.0284045	0.446979	-0.219167
	Accipiter melanoleucus	1.41943	-0.0412566	1.02555	0.00475452	0.172249
	Accipiter meyerianus	1.25031	0.675672	0.0818658	0.994663	-0.124131
	Accipiter minullus	0.909322	-0.97551	0.546001	-0.57267	-0.175256
	Accipiter nanus	0.71612	-0.632091	-0.664329	1.14646	0.416586
	Accipiter nisus	1.12967	-0.795467	2.62139	-0.417465	-0.337738
	Accipiter novaehollandiae	0.933107	-0.233769	0.105055	0.869447	0.114328
	Accipiter ovampensis	0.974567	0.0621975	0.557159	0.305801	-0.467116
	Accipiter poliocephalus	1.45377	-0.516607	-1.19033	-0.301734	0.135726
	Accipiter poliogaster	1.53413	0.90125	-0.758981	1.06517	0.106142
	Accipiter princeps	1.10428	-0.653152	-0.579032	1.308	-0.0622897
	Accipiter rhodogaster	0.864086	-0.357921	0.301967	0.378524	-0.213156
	Accipiter rufitorques	0.904555	-0.30633	0.354773	0.414116	-0.188997
	Accipiter rufiventris	1.02153	-0.435449	0.970097	0.0496184	-0.269753
	Accipiter soloensis	0.854037	-0.423248	1.14805	0.179256	-0.371597
	Accipiter striatus	0.962907	-0.689359	2.1379	-0.355156	-0.504772
	Accipiter superciliosus	0.838746	0.154117	-0.721906	0.200118	-0.651202
	Accipiter sylvestris	0.904479	-0.0844268	0.180265	0.777061	-0.0883296
	Accipiter tachiro	1.31823	-0.440974	0.752863	-0.0590108	-0.02559
	Accipiter toussenelii	1.24962	-0.471476	0.735465	-0.0924723	-0.0945089
	Accipiter trinotatus	0.594294	0.0298817	-0.241553	0.873698	-0.387217
	Accipiter trivirgatus	1.16543	-0.404661	-0.0137643	0.176956	0.00832597
	Accipiter virgatus	0.607781	-0.484699	0.870984	0.396064	-0.409693
	Acerodon celebensis	1.46123	0.956251	-1.27726	-0.799649	0.185045
	Acerodon humilis	1.35578	1.30525	-1.58322	-0.364584	0.14791
	Acerodon jubatus	2.59238	0.53875	-1.22407	-0.0714312	-0.297308
	Acerodon leucotis	1.26499	1.3715	-1.63426	-0.490514	0.28259
	Acerodon mackloti	1.63078	0.908447	-1.26894	-0.697065	0.14099
	Aceros nipalensis	3.26199	0.328821	-0.730042	0.850713	-0.818602
	Achaetops pycnopygius	-0.842189	-0.395421	0.0177444	0.287359	0.142671
	Acinonyx jubatus	2.65011	0.677538	1.53525	0.729481	1.55192
	Acomys airensis	-0.57865	1.02411	0.604592	-1.54185	0.242818
	Acomys cahirinus	-0.586014	1.57743	0.138945	-1.22274	0.0922047
	Acomys cilicicus	-0.990753	2.16256	-0.317791	-0.435401	-0.164042
	Acomys cineraceus	-0.653181	0.990978	0.585693	-1.5782	0.167953
	Acomys dimidiatus	-0.412707	0.754571	1.02798	-1.84864	0.363343
	Acomys ignitus	-0.882833	1.71713	-0.220426	-1.05632	-0.167681
	Acomys johannis	-0.683228	1.39999	0.108967	-1.11586	0.194563
	Acomys kempi	-0.91054	1.70481	-0.227452	-1.06983	-0.195512
	Acomys louisae	-1.01688	1.56881	0.42797	-1.07923	-0.257542
	Acomys minous	-0.578056	1.85262	-0.143144	-0.907683	0.138463
	Acomys mullah	-0.681251	1.80675	-0.169311	-0.958011	0.0348055
	Acomys nesiotes	-0.865296	2.07204	-0.601503	-0.655761	-0.103392
	Acomys percivali	-0.986865	1.58237	0.429185	-1.06947	-0.227634
	Acomys russatus	-0.999564	1.63282	-0.665473	-0.306261	0.313875
	Acomys seurati	-0.811655	1.60924	-0.219422	-0.877692	0.101373
	Acomys spinosissimus	-0.90975	1.76576	-0.0936223	-0.951056	-0.166759
	Acomys subspinosus	-1.00891	1.76029	-0.0287709	-0.921303	-0.247108
	Acomys wilsoni	-0.827894	1.42576	-0.0197115	-1.42693	-0.171123
	Aconaemys fuscus	0.318663	1.81326	0.265379	-0.208043	-0.597557
	Aconaemys porteri	0.275564	1.7941	0.254451	-0.229062	-0.640849
	Aconaemys sagei	0.754829	1.45469	-0.841347	-1.07242	-0.413425
	Acridotheres albocinctus	-0.287376	0.383123	0.573865	0.450646	-0.0200667
	Acridotheres cinereus	-0.67891	0.0645904	0.194996	1.07938	0.263942
	Acridotheres cristatellus	-0.197533	-0.105769	1.13527	0.245537	0.238495
	Acridotheres fuscus	-0.316357	0.465278	0.64454	0.433667	-0.123883
	Acridotheres ginginianus	-0.297566	-0.090001	1.53148	0.0258023	-0.0499527
	Acridotheres grandis	-0.435045	0.029044	1.05426	0.586822	0.140817
	Acridotheres tristis	-0.118901	-0.372469	1.61941	-0.0352979	0.282456
	Acrobates pygmaeus	-1.45561	-0.16804	-0.426209	0.223086	0.180392
	Acrobatornis fonsecai	-1.03471	-0.712369	-0.835855	0.325333	0.0959894
	Acrocephalus aedon	-0.795119	-0.942935	0.0139406	0.444879	0.0810039
	Acrocephalus aequinoctialis	-1.0194	-0.266199	-0.747598	1.18015	-0.0718207
	Acrocephalus agricola	-1.27884	-1.02163	0.619395	0.583246	-0.299899
	Acrocephalus arundinaceus	-0.484211	-1.45234	1.84062	-0.412427	0.185338
	Acrocephalus atyphus	-0.699905	-0.651955	0.589015	0.483449	-0.0429834
	Acrocephalus australis	-0.91908	-1.1046	0.830914	0.447201	0.0140711
	Acrocephalus bistrigiceps	-1.36729	-1.0053	0.719684	0.648834	-0.363069
	Acrocephalus brevipennis	-0.439018	-1.60828	0.770817	-0.663672	0.105602
	Acrocephalus caffer	-0.634135	-0.731694	-0.133087	0.465524	0.117248
	Acrocephalus concinens	-1.16588	-1.13564	0.285882	0.317474	-0.262206
	Acrocephalus dumetorum	-0.941208	-1.35987	1.21857	-0.0522633	-0.192898
	Acrocephalus familiaris	-0.98465	-0.281917	-0.947737	0.932393	-0.181773
	Acrocephalus gracilirostris	-0.692744	-1.42291	0.284946	-0.43257	0.19666
	Acrocephalus griseldis	-0.473801	-1.63144	1.97161	-0.54464	0.0837524
	Acrocephalus kerearako	-0.753975	-1.05132	0.175833	0.327664	0.105156
	Acrocephalus melanopogon	-1.25957	-0.480823	-0.0762108	0.87462	-0.417562
	Acrocephalus mendanae	-0.578384	-0.355032	0.123803	0.41647	-0.144322
	Acrocephalus newtoni	-0.914008	-0.899857	-0.121781	0.497083	-0.0254946
	Acrocephalus orinus	-0.823535	-0.650379	0.11642	0.597211	-0.0600294
	Acrocephalus paludicola	-1.43589	-0.540258	0.167332	1.17885	-0.363828
	Acrocephalus palustris	-0.736985	-1.53525	1.83787	-0.518227	-0.222085
	Acrocephalus rehsei	-0.604217	-1.08798	-0.0212394	0.193407	0.206872
	Acrocephalus rimatarae	-0.647608	-0.950723	-0.203739	0.33938	0.177125
	Acrocephalus rodericanus	-0.830541	-1.06978	-0.56336	0.129027	-0.0386024
	Acrocephalus rufescens	-0.778561	-0.677704	-0.671694	0.576553	0.0457553
	Acrocephalus schoenobaenus	-1.13918	-0.755491	1.65739	-0.132801	-0.300784
	Acrocephalus scirpaceus	-0.792174	-0.869142	1.00885	-0.183187	-0.395275
	Acrocephalus sechellensis	-0.361792	-0.907826	-1.35618	1.10223	-0.61565
	Acrocephalus sorghophilus	-1.00887	-0.19983	-0.937151	0.821629	-0.34124
	Acrocephalus stentoreus	-0.688502	-1.22682	1.28517	0.0496286	0.0316305
	Acrocephalus syrinx	-0.704339	-0.871724	-0.233705	0.448737	0.142547
	Acrocephalus taiti	-0.344949	-0.408762	-0.952614	1.16724	-0.641207
	Acrocephalus tangorum	-1.24591	-0.945893	0.751127	0.702417	-0.248851
	Acrocephalus vaughani	-0.756965	-0.875513	-0.180864	0.485618	0.110923
	Acropternis orthonyx	-0.582188	0.308794	-0.997846	0.648094	0.574257
	Acryllium vulturinum	0.49071	1.85487	2.43278	0.971223	-0.0565074
	Actenoides bougainvillei	0.417303	-0.408678	-0.449931	1.05846	0.148656
	Actenoides capucinus	0.471963	0.53967	-0.749807	0.886319	-0.561941
	Actenoides concretus	-0.0134008	-0.611378	-0.387004	1.10276	-0.117206
	Actenoides excelsus	0.405065	-0.182461	-0.431111	0.789806	-0.210313
	Actenoides hombroni	0.329793	-0.749549	-0.81517	0.888834	0.211389
	Actenoides lindsayi	0.102963	-0.531164	-1.24661	1.21674	0.0814314
	Actenoides monachus	0.00651494	-0.485497	-1.00996	1.44467	0.092857
	Actenoides princeps	0.229221	-0.84915	-0.81731	0.940343	0.218379
	Actenoides regalis	0.599347	-0.127435	-0.678025	0.506991	-0.22772
	Actinodura egertoni	-0.153401	-0.367022	0.00860665	0.374326	-0.402319
	Actinodura morrisoniana	-0.372974	-0.963711	0.350709	0.286205	-0.283017
	Actinodura nipalensis	-0.0174261	-0.56972	0.301249	0.18728	-0.267575
	Actinodura ramsayi	-0.257179	-0.623447	-0.0396936	0.546663	-0.203854
	Actinodura sodangorum	-0.144911	-0.660708	0.317365	0.286759	-0.270343
	Actinodura souliei	-0.291751	-1.10397	-0.0971906	0.521739	0.0872654
	Actinodura waldeni	0.155229	-0.0405638	0.631905	0.00301002	-0.615923
	Actitis hypoleucos	0.484463	-2.04466	2.53937	-0.757025	-0.154411
	Actitis macularius	-0.113546	-1.84978	1.73941	-0.0752357	0.102803
	Actophilornis africanus	0.371224	-1.49852	2.22597	-0.332856	0.703751
	Actophilornis albinucha	0.253893	-0.518381	1.27412	0.382366	0.442456
	Addax nasomaculatus	3.81623	1.36481	-0.484516	0.0218663	1.43601
	Adelomyia melanogenys	-0.865955	0.342636	-1.25999	-0.157063	-1.08082
	Aechmophorus clarkii	1.28031	0.762932	-0.349043	1.5759	-0.0493223
	Aechmophorus occidentalis	1.29363	0.768853	-0.345666	1.5824	-0.0359444
	Aegialomys galapagoensis	-0.94503	1.64313	0.671675	-0.695838	0.300374
	Aegialomys xanthaeolus	-0.804994	1.35461	1.35119	-0.952717	0.420511
	Aegithalos caudatus	-1.31157	-0.850151	2.74885	0.150124	-0.756385
	Aegithalos concinnus	-1.03549	-1.09246	1.2411	-0.369962	-0.55389
	Aegithalos fuliginosus	-0.966138	-0.124828	-0.528791	0.0245565	-0.778566
	Aegithalos iouschistos	-1.19378	-0.537268	0.704171	0.211485	-0.67502
	Aegithalos leucogenys	-1.72099	-0.719383	0.758069	1.042	-0.517739
	Aegithalos niveogularis	-1.37411	-0.290143	0.0154442	0.735151	-0.62865
	Aegithina lafresnayei	-1.14725	-0.49182	-0.890901	1.09257	-0.354328
	Aegithina nigrolutea	-0.890308	-0.870525	-0.761786	0.540971	-0.210193
	Aegithina tiphia	-0.59986	-1.80284	0.900831	-0.414162	-0.0207333
	Aegithina viridissima	-0.736461	-0.921274	-0.98551	0.383224	-0.110629
	Aegolius acadicus	-0.0107988	-0.109795	1.46235	0.59837	-0.335199
	Aegolius funereus	-0.0271066	0.0255214	0.850796	1.15316	-0.244176
	Aegolius harrisii	0.352493	-1.13829	1.00049	0.0416884	0.304549
	Aegolius ridgwayi	-0.389334	0.715223	0.203943	1.59043	-0.650148
	Aegotheles affinis	-0.0885594	-0.145277	-1.33708	0.657759	-0.146438
	Aegotheles albertisi	-0.254772	-1.06741	-0.504993	0.427976	0.120243
	Aegotheles archboldi	-0.545165	-0.543251	-1.17033	1.05976	-0.0707347
	Aegotheles bennettii	-0.35201	-0.479977	-1.17763	1.10398	0.111143
	Aegotheles crinifrons	-0.0635316	-0.741303	0.06667	0.986357	0.420894
	Aegotheles cristatus	-0.462309	-0.883166	0.04735	0.864116	0.0370717
	Aegotheles insignis	-0.172171	-0.456713	-1.26463	1.076	0.263443
	Aegotheles savesi	-0.221113	-0.748198	-0.717989	0.813673	0.205115
	Aegotheles tatei	-0.298577	-0.524429	-1.31217	0.998734	0.133748
	Aegotheles wallacii	-0.247892	-0.792215	-0.78086	0.747206	0.165329
	Aegypius monachus	3.69562	-0.410875	-0.602589	0.413213	0.354479
	Aepeomys lugens	-1.27316	1.57412	0.868218	-0.547392	0.10608
	Aepeomys reigi	-1.22354	1.5395	0.768929	-0.624289	0.131993
	Aepyceros melampus	3.68252	1.24552	-0.547898	-0.0475747	1.20596
	Aepypodius arfakianus	0.984493	1.77008	2.2	3.42587	-1.56208
	Aepypodius bruijnii	2.02749	0.253852	-0.752066	0.352528	-1.31464
	Aepyprymnus rufescens	2.01786	1.34528	-0.693039	-0.950395	0.96833
	Aeretes melanopterus	0.527409	1.92758	-0.102267	0.581483	-0.0753408
	Aerodramus bartschi	-0.596117	-0.920067	-0.157842	-0.298923	-0.609558
	Aerodramus brevirostris	-0.324141	-0.881758	-0.302612	-0.370656	-0.404624
	Aerodramus elaphrus	-0.0475623	-1.32722	-0.223464	-1.02422	-0.263176
	Aerodramus francicus	-0.23444	-1.11793	0.149941	-0.854534	-0.506146
	Aerodramus fuciphagus	-0.0954934	-1.40053	0.538288	-1.11921	-0.374061
	Aerodramus hirundinaceus	-0.097157	-1.12214	-1.50684	-0.774258	-0.193399
	Aerodramus infuscatus	-0.715519	-0.625252	-0.0723133	0.276697	-0.555406
	Aerodramus inquietus	-0.57148	-0.608851	-0.919937	0.17247	-0.439665
	Aerodramus leucophaeus	-0.463403	-0.686265	-0.498102	-0.100208	-0.489735
	Aerodramus maximus	0.257126	-0.630793	-1.37572	-0.944621	-0.30919
	Aerodramus mearnsi	-0.42595	-0.787308	-0.106106	-0.268526	-0.517445
	Aerodramus nuditarsus	-0.761349	-0.191409	-1.1149	0.623844	-0.607462
	Aerodramus orientalis	-0.722459	-0.0649766	-1.06435	0.57259	-0.691173
	Aerodramus papuensis	-0.276446	-0.515535	-0.391799	-0.0280741	-0.378665
	Aerodramus pelewensis	-0.0261539	-1.04854	-1.48239	-0.78262	-0.183536
	Aerodramus salangana	-0.476285	-0.732152	-0.591587	-0.180165	-0.51286
	Aerodramus sawtelli	-0.394099	-0.829811	-0.30883	-0.48982	-0.595104
	Aerodramus spodiopygius	-0.248962	-0.834794	-0.503661	-0.661409	-0.543347
	Aerodramus terraereginae	0.0616043	-1.22347	-1.21151	-1.00496	-0.140786
	Aerodramus unicolor	-0.368574	-0.940996	-0.317813	-0.350419	-0.392598
	Aerodramus vanikorensis	-0.116886	-0.966597	-0.757368	-0.783861	-0.382966
	Aerodramus vulcanorum	-0.408942	-0.290242	-0.851262	0.00194552	-0.617008
	Aerodramus whiteheadi	-0.516374	-0.152205	-1.37441	0.375547	-0.535558
	Aeromys tephromelas	1.94004	1.4516	-1.49025	-0.176508	0.136128
	Aeromys thomasi	1.62749	1.47433	-0.0589891	0.273239	0.009456
	Aeronautes andecolus	-0.684312	-0.665066	-1.29591	0.919325	-0.265695
	Aeronautes montivagus	-0.510279	-1.10852	-0.379131	0.48322	-0.133547
	Aeronautes saxatalis	-0.578812	-1.19128	0.894339	0.700083	-0.0875692
	Aethalops aequalis	0.438088	0.285856	-1.20365	-1.56573	-0.726928
	Aethalops alecto	0.248769	0.837905	-1.93708	-0.998558	-0.87301
	Aethia cristatella	1.90007	-2.71938	0.52767	-1.20394	0.809281
	Aethia psittacula	1.72238	-2.50844	0.399201	-1.18441	0.945017
	Aethia pusilla	1.23626	-2.63932	0.304344	-1.41113	0.692586
	Aethia pygmaea	1.43489	-2.66398	0.322916	-1.29601	0.695509
	Aethomys bocagei	-0.527261	2.02677	0.5678	-1.07708	0.0246445
	Aethomys chrysophilus	-0.297661	1.53223	1.31051	-1.62985	0.177938
	Aethomys granti	-0.988878	1.94504	0.269572	-0.656332	-0.0746911
	Aethomys hindei	-0.227876	1.96484	0.274449	-1.24726	0.20073
	Aethomys ineptus	-0.337575	2.11292	0.680715	-0.916168	0.181364
	Aethomys kaiseri	-0.331663	1.83706	0.758451	-1.33186	0.16826
	Aethomys namaquensis	-0.443427	0.871175	1.9299	-1.85284	0.305112
	Aethomys nyikae	-0.783315	2.5971	-0.0159583	-0.365765	-0.116067
	Aethomys silindensis	-0.54656	2.2604	0.214894	-0.832734	0.029403
	Aethomys stannarius	-0.462128	2.03682	0.53739	-1.08377	0.0814052
	Aethomys thomasi	-0.62376	2.53403	-0.270987	-0.549747	-0.0176226
	Aethopyga bella	-0.934145	-1.07609	-0.41377	-0.569026	-0.482727
	Aethopyga boltoni	-1.01807	-0.520112	-0.755371	0.143206	-0.45526
	Aethopyga christinae	-1.02434	0.626947	-0.707031	0.193024	-1.24052
	Aethopyga duyvenbodei	-1.02598	-0.74402	-0.360662	-0.0714861	-0.476837
	Aethopyga eximia	-0.98832	-0.764426	-0.438302	-0.130095	-0.457545
	Aethopyga flagrans	-1.10256	-0.263104	-1.28188	0.389916	-0.516542
	Aethopyga gouldiae	-1.04107	-1.03729	0.407337	-0.288682	-0.485419
	Aethopyga ignicauda	-0.925879	-0.522811	-0.845754	0.0916502	-0.383279
	Aethopyga linaraborae	-1.09547	-0.232394	-1.21428	0.450327	-0.496583
	Aethopyga mystacalis	-1.06822	-0.548581	-0.777833	0.108177	-0.507055
	Aethopyga nipalensis	-0.594957	-1.46643	0.273263	-1.01474	-0.21478
	Aethopyga primigenia	-1.16339	-0.219489	-1.1342	0.502786	-0.545078
	Aethopyga pulcherrima	-0.809709	-0.869819	-0.785315	-0.393076	-0.360018
	Aethopyga saturata	-0.877644	-0.838885	-0.173533	-0.475109	-0.546849
	Aethopyga shelleyi	-0.934145	-1.07609	-0.41377	-0.569026	-0.482727
	Aethopyga siparaja	-0.641696	-1.32274	0.0787434	-0.851792	-0.239614
	Afropavo congensis	0.89091	0.510254	-0.550421	1.5383	0.543466
	Afrotis afra	2.13542	-0.485906	-0.38087	0.116593	-0.054628
	Afrotis afraoides	2.02031	-0.759648	-0.438844	0.291577	0.148465
	Agamia agami	1.36732	0.13444	0.545228	0.440473	-0.113404
	Agapornis canus	0.272945	0.491051	1.38992	-0.702376	-1.17927
	Agapornis fischeri	-0.0369915	1.06141	1.09014	0.336374	-1.1705
	Agapornis lilianae	0.0781366	1.16062	1.45063	-0.0725079	-1.42714
	Agapornis nigrigenis	0.00465139	1.04787	0.93954	0.164412	-1.22499
	Agapornis personatus	-0.307163	1.40102	0.321504	1.05598	-1.14174
	Agapornis pullarius	0.130686	0.832264	1.09922	-0.145256	-1.16637
	Agapornis roseicollis	0.123682	1.18276	1.00724	0.177326	-1.1967
	Agapornis swindernianus	0.203005	0.637869	-0.386646	-0.0678665	-0.799553
	Agapornis taranta	0.212983	0.986886	1.27792	-0.0213291	-1.12157
	Agelaioides badius	-0.244495	-0.775059	0.972993	-0.034571	-0.0107991
	Agelaius assimilis	0.380046	0.567266	0.383129	0.0729396	-1.01954
	Agelaius humeralis	0.318921	0.371595	0.708092	-0.147556	-1.11457
	Agelaius phoeniceus	0.00918045	-0.346974	0.195581	0.637524	-0.448385
	Agelaius tricolor	-0.207059	-0.324821	-0.184704	1.00623	-0.255876
	Agelaius xanthomus	0.0101899	-0.599751	0.318091	0.26144	-0.432879
	Agelastes meleagrides	-0.55106	0.53337	2.03514	2.18929	0.684074
	Agelastes niger	-0.0121883	0.807476	-0.099365	1.55871	0.75314
	Agelasticus cyanopus	-0.502867	0.446849	-0.639916	0.777448	-0.473403
	Agelasticus thilius	-0.31974	-0.431042	0.32244	0.0454818	-0.230386
	Agelasticus xanthophthalmus	-0.555123	-0.397998	-1.21256	0.942958	0.22565
	Aglaeactis aliciae	-0.668984	0.40787	-1.25947	-0.105783	-0.893333
	Aglaeactis castelnaudii	-0.514554	0.0389815	-1.0262	-0.593804	-0.825448
	Aglaeactis cupripennis	-0.581817	0.121845	-0.802412	-0.410497	-0.842085
	Aglaeactis pamela	-0.568556	0.00525665	-1.06253	-0.639366	-0.881629
	Aglaiocercus berlepschi	-0.793013	0.108315	-0.689287	-0.363333	-1.01955
	Aglaiocercus coelestis	-0.555118	0.00650455	-1.07095	-0.642544	-0.87129
	Aglaiocercus kingii	-0.420702	-0.350794	-0.45781	-1.15687	-0.871802
	Agriornis albicauda	-0.5651	-0.428876	0.887203	0.0971893	0.255601
	Agriornis lividus	-0.404669	0.130728	-0.279302	0.561107	0.416344
	Agriornis micropterus	-0.373183	-0.577012	1.01381	-0.118416	0.3986
	Agriornis montanus	0.0665944	-0.503714	0.799572	-0.869258	0.295578
	Agriornis murinus	-0.663879	-0.43031	0.299606	-0.0316049	0.11077
	Ailuroedus buccoides	1.21332	-0.119163	-1.9656	0.27919	-0.257601
	Ailuroedus crassirostris	1.51168	0.189444	0.108175	-0.215329	-0.655854
	Ailuroedus melanotis	1.4272	0.408302	-0.158743	-0.0358176	-0.755646
	Ailuropoda melanoleuca	4.23911	1.27424	-0.25102	1.25142	0.574142
	Ailurops melanotis	2.33754	1.87197	-0.875992	0.464988	0.653353
	Ailurops ursinus	2.6728	1.18302	0.139757	-0.317896	0.877441
	Ailurus fulgens	2.60342	1.35663	-0.712487	1.04554	-0.144458
	Aimophila notosticta	-0.837206	-0.00225459	-0.245754	0.455669	-0.0831312
	Aimophila rufescens	-0.449452	-0.470427	0.0566487	-0.210272	0.168379
	Aimophila ruficeps	-0.920651	-0.0776455	0.304241	0.241253	-0.295548
	Aix galericulata	0.660234	0.904954	2.29766	1.55512	-0.738188
	Aix sponsa	0.878063	1.49748	2.57233	1.37781	-1.07798
	Akodon aerosus	-1.62823	0.329791	1.04496	0.0838481	1.04399
	Akodon affinis	-1.88221	0.507889	-0.00341152	0.125157	0.760931
	Akodon albiventer	-1.73142	0.259407	0.220249	-0.198638	0.853821
	Akodon aliquantulus	-1.98334	1.0191	-0.218536	0.498149	0.567216
	Akodon azarae	-2.00026	0.579866	0.239095	0.309443	0.701494
	Akodon bogotensis	-2.10161	0.349056	0.154959	-0.00753644	0.550744
	Akodon boliviensis	-1.97904	0.598764	0.265348	0.338283	0.727173
	Akodon budini	-1.8486	0.737582	-0.668438	0.278491	0.784414
	Akodon cursor	-1.71997	0.793183	-0.645171	0.3333	0.910482
	Akodon dayi	-1.78482	0.764356	-0.661613	0.301677	0.845348
	Akodon dolores	-1.80835	0.923667	-0.2932	0.621893	0.900042
	Akodon fumeus	-1.82635	0.276562	0.314059	-0.139511	0.785283
	Akodon iniscatus	-1.79344	0.179637	0.846174	-0.137231	0.845459
	Akodon juninensis	-1.62748	0.330792	0.30894	-0.094413	0.972947
	Akodon kofordi	-1.75517	0.318204	0.360816	-0.0794493	0.862397
	Akodon latebricola	-1.76875	0.578387	0.141106	0.229644	0.891754
	Akodon leucolimnaeus	-1.97424	1.02315	-0.216228	0.502588	0.57636
	Akodon lindberghi	-1.91632	0.777034	-0.548402	0.369497	0.744261
	Akodon lutescens	-1.74703	-0.193639	1.22071	-0.586234	0.82976
	Akodon mimus	-1.77566	0.113163	0.677738	-0.279205	0.828041
	Akodon molinae	-1.6405	0.139814	0.634945	-0.282643	0.946518
	Akodon mollis	-1.62675	-0.0237509	0.917232	-0.444758	0.947199
	Akodon montensis	-1.57405	0.637188	-0.207226	-0.117747	0.831649
	Akodon mystax	-1.64901	0.619153	-0.204573	-0.132852	0.760732
	Akodon neocenus	-1.58278	0.507064	-0.224859	0.00820004	1.00161
	Akodon oenos	-1.59429	0.628192	-0.212356	-0.127615	0.811324
	Akodon orophilus	-1.62715	0.0584598	1.09939	-0.284577	0.98433
	Akodon paranaensis	-1.58425	0.604799	-0.255554	-0.166717	0.811928
	Akodon pervalens	-1.59429	0.628192	-0.212356	-0.127615	0.811324
	Akodon philipmyersi	-1.63135	1.32095	-0.533376	-0.0936088	0.323069
	Akodon reigi	-1.76817	0.947459	-0.538791	0.271947	0.706104
	Akodon sanctipaulensis	-1.78779	0.472449	-0.095905	0.0264408	0.828112
	Akodon serrensis	-2.02981	0.860985	-0.261964	0.588768	0.696259
	Akodon siberiae	-1.86644	0.828377	-0.45124	0.465508	0.812632
	Akodon simulator	-1.49185	0.281144	0.0940219	-0.248249	1.05714
	Akodon spegazzinii	-1.82713	0.348848	0.486999	0.0117287	0.820371
	Akodon subfuscus	-1.8078	0.357442	0.491901	0.0211564	0.839789
	Akodon surdus	-1.80701	0.838864	-0.482234	0.454414	0.860974
	Akodon sylvanus	-1.60941	0.495228	-0.23161	-0.00478408	0.974872
	Akodon toba	-1.64009	0.828698	-0.624914	0.37226	0.990725
	Akodon torques	-1.51477	0.123172	0.501241	-0.366708	1.03854
	Akodon varius	-1.60126	0.498848	-0.229545	-0.000812426	0.983052
	Alaemon alaudipes	-0.575846	-0.336633	-0.101801	0.199614	0.235176
	Alaemon hamertoni	-0.784039	-0.271812	-1.26313	0.734901	0.423841
	Alauda arvensis	0.202373	-1.09002	2.19957	-1.35809	-0.116951
	Alauda gulgula	-0.249679	-0.983146	1.39485	-0.441589	-0.236695
	Alauda japonica	-0.280704	0.0165288	0.685203	0.0810434	-0.572665
	Alauda razae	-0.207398	-0.408805	0.0212396	0.343788	-0.710642
	Alca torda	2.97598	-2.02729	0.599395	-1.08633	0.164814
	Alcedo atthis	-0.362719	-1.35303	3.06132	-0.644361	-0.145362
	Alcedo coerulescens	-0.500142	-1.35897	1.31124	-0.220326	0.130896
	Alcedo euryzona	-0.302798	-0.3549	0.453976	0.167589	-0.127323
	Alcedo hercules	-0.258875	0.282096	-0.492392	0.024194	-0.494922
	Alcedo meninting	-0.522534	-0.921026	0.82513	-0.223826	-0.171391
	Alcedo peninsulae	-0.235267	-0.225265	0.352408	-0.090759	-0.322529
	Alcedo quadribrachys	0.00735165	-1.56608	3.39921	-1.30746	-0.094825
	Alcedo semitorquata	-0.0360128	-1.13703	1.7116	-0.716515	0.0759193
	Alcelaphus buselaphus	4.41355	0.578167	0.649831	-0.702877	1.68027
	Alces alces	4.54853	1.18224	0.171225	0.501602	1.44814
	Alces americanus	4.6805	1.21794	0.125161	0.350018	1.71588
	Alcippe brunnea	-0.918505	-0.461102	0.151937	0.19836	-0.121433
	Alcippe brunneicauda	-0.984438	-0.528883	-0.0665696	0.191103	-0.128928
	Alcippe castaneceps	-1.00914	-0.991977	-0.0512738	0.0730375	0.0935762
	Alcippe chrysotis	-0.94999	-0.0726858	0.114992	-0.446474	-0.86039
	Alcippe cinerea	-1.04282	-1.04733	-0.20781	0.0177701	0.0704509
	Alcippe cinereiceps	-1.07466	-0.981321	-0.43535	0.0559513	0.0344903
	Alcippe danisi	-1.03156	-0.697281	0.23592	0.131986	-0.115494
	Alcippe dubia	-0.988969	-0.600017	0.0588064	0.211088	-0.0739527
	Alcippe formosana	-1.10182	-1.04338	-0.153199	0.044306	0.0217005
	Alcippe grotei	-1.13945	-0.632557	-0.576125	0.526702	0.0510587
	Alcippe klossi	-1.04041	-1.01009	0.114088	0.0952317	0.0808093
	Alcippe ludlowi	-1.13333	-0.885691	-0.420793	0.208931	0.0118939
	Alcippe manipurensis	-1.10308	-0.960952	-0.387919	0.101256	0.021776
	Alcippe morrisonia	-0.889315	-0.174228	0.138213	0.117237	-0.349365
	Alcippe nipalensis	-0.825959	0.0349253	0.247083	0.0660865	-0.475042
	Alcippe peracensis	-1.2537	-0.338004	-0.999788	0.855859	-0.0197976
	Alcippe poioicephala	-0.73967	-1.11584	0.237354	-0.163253	0.271089
	Alcippe pyrrhoptera	-1.23297	-0.610415	-0.461128	0.604531	-0.013977
	Alcippe ruficapilla	-1.09516	-0.568372	0.106093	0.287383	-0.155049
	Alcippe rufogularis	-1.05434	-0.935188	-0.197363	0.18116	0.0878458
	Alcippe striaticollis	-1.10211	-0.32364	0.605122	0.277006	-0.380607
	Alcippe variegaticeps	-1.08836	-0.829936	-0.345106	0.290636	0.0681397
	Alcippe vinipectus	-1.01019	-0.685717	0.135676	0.0467461	-0.156835
	Aleadryas rufinucha	0.106086	-0.904864	-1.05956	0.564658	-0.150797
	Alectoris barbara	0.00626605	1.75864	2.57267	0.967739	-0.48815
	Alectoris chukar	-0.205772	1.84324	1.84773	1.61463	-0.272535
	Alectoris graeca	-0.26558	1.59762	1.77522	1.76753	-0.0500814
	Alectoris magna	-0.0516982	2.09766	1.87892	1.45417	-0.408579
	Alectoris melanocephala	0.349326	0.900965	1.97663	0.597997	0.255876
	Alectoris philbyi	0.107641	1.18055	1.36833	0.888095	0.0535968
	Alectoris rufa	0.127091	1.58466	2.81938	0.834063	-0.35109
	Alectroenas madagascariensis	1.81162	-0.0112649	-0.520396	-1.30846	-0.328759
	Alectroenas pulcherrimus	0.758173	0.220625	-0.452443	0.519804	-0.316611
	Alectroenas sganzini	1.2412	0.571889	-0.206116	-0.290435	-0.651047
	Alectrurus risora	-0.921938	-0.893308	0.191629	0.201743	0.344639
	Alectrurus tricolor	-1.05403	-0.817694	-0.286259	0.217594	0.202083
	Alectura lathami	1.57683	0.950126	2.83926	2.43133	-1.10351
	Alethe castanea	-0.380737	0.131414	-1.20204	0.458324	-0.212643
	Alethe choloensis	0.121852	-1.43978	-0.299741	0.233942	0.058385
	Alethe diademata	-0.256069	-0.687131	-1.34557	1.03795	-0.237836
	Alethe fuelleborni	0.13773	-1.41239	-0.0813513	0.3319	0.102907
	Alethe poliocephala	0.00959687	-1.48258	-0.0137087	0.202406	-0.0682125
	Alethe poliophrys	-0.0551781	-1.31047	-0.28061	0.454572	-0.062289
	Alionycteris paucidentata	0.249227	0.861568	-1.88372	-0.948273	-0.858329
	Alipiopsitta xanthops	1.12734	1.21008	0.159913	0.410441	-0.899248
	Alisterus amboinensis	1.67669	0.788513	-0.0803352	-0.288816	-1.23798
	Alisterus chloropterus	1.24245	0.96384	0.0781254	0.485927	-1.28542
	Alisterus scapularis	1.66323	0.200843	2.21283	-0.475525	-1.12197
	Allactaga balikunica	-0.696751	1.58886	-0.164463	-0.669158	0.486592
	Allactaga bullata	-0.704006	1.58564	-0.166303	-0.672697	0.479304
	Allactaga elater	-1.16813	1.75603	0.546747	-0.16303	0.186922
	Allactaga euphratica	-0.800037	1.99005	0.795283	0.15399	0.589135
	Allactaga firouzi	-0.953797	1.8135	0.518183	-0.131839	0.38391
	Allactaga hotsoni	-0.923044	1.37483	1.16079	-0.591764	0.368045
	Allactaga major	-0.465649	1.92786	0.415113	-0.0948767	0.827737
	Allactaga severtzovi	-0.726254	1.73871	0.607462	-0.259438	0.574391
	Allactaga sibirica	-1.27096	0.792543	0.0474801	0.21592	1.05759
	Allactaga tetradactyla	-1.1646	1.71281	0.449321	-0.249024	0.16965
	Allactaga vinogradovi	-1.27274	2.05881	0.139508	0.18222	0.129517
	Allactaga williamsi	-1.1368	2.1881	0.325809	0.383037	0.297838
	Allactodipus bobrinskii	-1.16222	2.06644	0.318207	0.3897	-0.0881954
	Alle alle	2.25041	-3.09634	0.305985	-0.769917	0.131334
	Allenopithecus nigroviridis	2.73576	-0.239786	-1.302	0.77762	0.685007
	Allocebus trichotis	1.35334	0.981099	-1.30982	-1.1151	-0.825723
	Allocricetulus curtatus	-1.47809	2.17511	0.317945	0.206116	0.0215497
	Allocricetulus eversmanni	-0.554748	1.21733	1.55956	-0.514005	0.264043
	Alopecoenas beccarii	0.384062	-0.1116	-0.585461	0.479637	-0.475125
	Alopecoenas canifrons	0.407298	0.171095	-0.876664	1.10146	-0.214946
	Alopecoenas erythropterus	0.719332	-0.382468	0.126317	0.112282	-0.248805
	Alopecoenas hoedtii	0.542032	0.0544355	-0.327038	0.755925	-0.268726
	Alopecoenas jobiensis	0.610281	-0.92194	-0.126855	0.334599	0.191616
	Alopecoenas johannae	0.770741	0.125424	-0.599338	0.423824	-0.294618
	Alopecoenas kubaryi	0.911042	-0.600067	0.229148	-0.119942	-0.0642606
	Alopecoenas rubescens	0.265933	-0.315548	-0.629798	0.587281	-0.377023
	Alopecoenas sanctaecrucis	0.577173	0.169914	-0.279626	0.709126	-0.345762
	Alopecoenas stairi	0.634657	0.697599	-0.678331	0.904387	-0.502728
	Alopecoenas xanthonurus	0.496443	-0.534664	0.31449	0.420965	-0.171538
	Alophoixus affinis	-0.635508	0.397371	0.014666	-0.197524	0.109251
	Alophoixus bres	-0.448454	-0.135139	-0.133075	-0.703249	0.345303
	Alophoixus finschii	-0.849111	0.116126	-0.0318	-0.243932	0.06955
	Alophoixus flaveolus	-0.464124	0.65741	0.722376	-0.443834	-0.115898
	Alophoixus ochraceus	-0.887833	-0.399426	-0.858083	0.214259	0.762582
	Alophoixus pallidus	-0.406415	0.937326	-0.334348	-0.326335	-0.100989
	Alophoixus phaeocephalus	-0.560419	0.0396255	-0.410856	-0.50427	0.263027
	Alopochelidon fucata	-1.10281	-1.23747	1.10563	0.230372	-0.030043
	Alopochen aegyptiaca	1.32368	1.15603	2.16058	1.45459	-0.465373
	Alouatta arctoidea	3.32477	1.02165	-0.335004	0.0104341	-0.0994032
	Alouatta belzebul	3.60802	0.829829	-0.696241	-0.177875	-0.139518
	Alouatta caraya	3.48922	0.739185	-0.413981	-0.508145	0.029066
	Alouatta discolor	3.26504	0.795929	-1.03933	0.255541	0.118658
	Alouatta guariba	3.54667	0.547934	-0.137932	-0.649295	-0.00105547
	Alouatta juara	3.19439	0.459108	-0.854112	0.193538	0.321558
	Alouatta macconnelli	3.45789	0.79897	-0.178248	-0.290207	-0.0223259
	Alouatta nigerrima	3.4537	0.944355	-0.601253	-0.191206	-0.0326272
	Alouatta palliata	3.48968	0.798809	-0.390903	-0.51066	0.128784
	Alouatta pigra	3.54007	0.7952	-0.388562	-0.485309	0.136205
	Alouatta puruensis	3.13744	0.296088	-0.565474	0.203253	0.373531
	Alouatta sara	3.39234	0.994369	-0.44426	-0.0685918	-0.0579794
	Alouatta ululata	3.37657	1.15883	-0.876073	0.121493	-0.12849
	Alticola albicaudus	-1.02296	1.99413	0.231986	-0.757699	-0.0374383
	Alticola argentatus	-1.11794	1.86931	0.915206	-0.740413	-0.08237
	Alticola barakshin	-1.0051	1.99803	0.224446	-0.757864	-0.0224817
	Alticola lemminus	-0.985883	2.20451	-0.466708	-0.634717	-0.0204628
	Alticola macrotis	-1.09774	2.24168	-0.315537	-0.527606	-0.0945302
	Alticola montosa	-1.27213	2.11838	0.693351	-0.41464	-0.177783
	Alticola olchonensis	-1.31596	2.38486	0.16188	-0.163467	-0.203346
	Alticola roylei	-1.20916	1.9172	1.0871	-0.612113	-0.133192
	Alticola semicanus	-1.27213	2.11838	0.693351	-0.41464	-0.177783
	Alticola stoliczkanus	-1.4572	1.85051	1.86486	-0.462819	-0.288832
	Alticola strelzowi	-1.52271	2.60046	0.787566	0.336495	-0.269139
	Alticola tuvinicus	-1.0324	2.23444	-0.37523	-0.564474	-0.046658
	Amadina erythrocephala	-0.984938	-0.447543	1.60245	-0.344372	0.0462935
	Amadina fasciata	-1.09225	0.700769	0.804893	0.0635754	-0.543037
	Amalocichla incerta	0.0630123	-1.1124	-1.80799	-0.0967335	0.320575
	Amalocichla sclateriana	-0.569577	-0.497879	-1.14189	1.05956	-0.0150203
	Amandava amandava	-1.1355	0.118408	1.54564	-0.562099	-0.649749
	Amandava formosa	-1.1464	-0.268346	0.723937	-0.57791	-0.33982
	Amandava subflava	-1.12431	0.442694	1.28768	-0.613208	-0.884822
	Amaurocichla bocagei	-1.32899	-0.902392	-0.404083	0.123315	-0.0703881
	Amaurolimnas concolor	-0.430402	0.0324299	0.512333	0.730551	0.437004
	Amaurornis cinerea	0.253441	-0.782768	3.95147	-1.69582	0.765324
	Amaurornis isabellina	-0.218708	0.429697	1.20382	0.500659	0.165538
	Amaurornis magnirostris	-0.290634	0.625568	0.935828	0.719746	0.121321
	Amaurornis marginalis	0.187017	-0.525544	1.52969	-0.335341	0.664781
	Amaurornis moluccana	0.0377464	-0.287377	2.30996	-0.171274	0.39814
	Amaurornis olivacea	-0.215187	0.680299	1.10447	0.9397	0.295056
	Amaurornis phoenicurus	0.0337568	-0.36886	2.90509	-0.264816	0.346879
	Amaurospiza carrizalensis	-0.733053	0.314662	1.05774	-0.279157	-0.872596
	Amaurospiza concolor	-0.371131	-0.0266899	-0.29645	-0.764203	-0.495619
	Amaurospiza moesta	-0.632144	0.923416	0.0412347	-0.12894	-1.02764
	Amazilia amabilis	-0.613939	-0.383716	0.238328	-1.57912	-0.744026
	Amazilia amazilia	-0.577435	-0.814262	0.584491	-1.78666	-0.567099
	Amazilia bartletti	-1.263	-1.16251	0.553214	-0.619236	-0.218202
	Amazilia beryllina	-0.609486	-0.675429	0.406341	-1.6294	-0.578709
	Amazilia boucardi	-0.963904	0.199034	-0.829767	-0.636737	-0.79595
	Amazilia brevirostris	-0.623114	-0.681487	0.402885	-1.63605	-0.592399
	Amazilia candida	-0.852716	-0.242423	-0.25636	-1.13689	-0.750268
	Amazilia castaneiventris	-0.840243	-0.0123374	-0.502587	-0.877226	-0.707548
	Amazilia chionogaster	-0.476338	-0.913095	0.769815	-1.89973	-0.484881
	Amazilia cupreicauda	-1.12755	-1.15473	0.763843	-0.880474	-0.279924
	Amazilia cyanifrons	-0.636841	-0.523123	0.216736	-1.45701	-0.584073
	Amazilia cyanocephala	-0.622825	-0.516892	0.22029	-1.45017	-0.569994
	Amazilia cyanura	-0.799731	-0.606128	0.702486	-1.41762	-0.697896
	Amazilia decora	-0.67395	-0.539621	0.207327	-1.4751	-0.621348
	Amazilia edward	-0.4124	-1.15	1.08072	-2.16819	-0.456333
	Amazilia fimbriata	-0.535841	-0.795771	0.595038	-1.76637	-0.525319
	Amazilia franciae	-0.765873	-0.203815	-0.234339	-1.09454	-0.663036
	Amazilia grayi	-0.441902	-0.662928	0.223775	-1.31693	-0.833786
	Amazilia humboldtii	-1.04317	-0.52007	-0.235529	-0.175959	-0.732549
	Amazilia lactea	-0.64984	-0.528902	0.21344	-1.46334	-0.597131
	Amazilia leucogaster	-0.55081	-0.802425	0.591242	-1.77367	-0.540354
	Amazilia luciae	-0.944683	0.207579	-0.824893	-0.627363	-0.776642
	Amazilia rosenbergi	-1.03166	0.168911	-0.846948	-0.669782	-0.86401
	Amazilia rutila	-0.576772	-0.660885	0.414636	-1.61345	-0.545849
	Amazilia sapphirina	-0.477739	-0.464241	0.00312043	-1.17938	-0.896013
	Amazilia saucerottei	-0.434976	-0.971989	0.937672	-2.09332	-0.543654
	Amazilia tobaci	-0.499623	-0.923447	0.763911	-1.91108	-0.50827
	Amazilia tzacatl	-0.534544	-0.795194	0.595367	-1.76574	-0.524016
	Amazilia versicolor	-0.644392	-0.690947	0.397489	-1.64643	-0.613773
	Amazilia violiceps	-0.574893	-0.66005	0.415112	-1.61253	-0.543962
	Amazilia viridicauda	-0.780862	0.0140617	-0.48753	-0.848266	-0.6479
	Amazilia viridifrons	-0.635336	-0.343607	0.0184785	-1.25429	-0.558513
	Amazilia viridigaster	-0.66484	-0.700037	0.392305	-1.6564	-0.634312
	Amazilia wagneri	-0.943151	-0.994441	-0.124492	-0.876567	-0.141279
	Amazilia yucatanensis	-0.845443	-0.23919	-0.254515	-1.13335	-0.742963
	Amazona aestiva	2.06907	0.448953	0.722762	0.397906	-1.20239
	Amazona agilis	1.88714	0.733393	0.398288	0.35143	-1.59585
	Amazona albifrons	1.96865	0.00559308	1.87892	-0.203207	-1.4775
	Amazona amazonica	2.1762	-0.457087	1.75439	-0.251045	-0.964529
	Amazona arausiaca	2.07314	0.254632	-0.128143	0.300978	-1.06541
	Amazona auropalliata	2.18423	0.663084	0.771865	0.28602	-1.3174
	Amazona autumnalis	1.87177	0.304129	0.87559	0.661287	-1.13063
	Amazona barbadensis	1.69381	1.30449	-0.235975	1.0351	-1.68745
	Amazona bodini	1.63388	-0.362034	-0.61884	1.08286	-0.51524
	Amazona brasiliensis	1.77539	0.611098	0.710979	0.87325	-1.28997
	Amazona collaria	1.82762	0.452544	1.22272	0.173588	-1.63492
	Amazona diadema	1.46361	-0.579099	0.685555	1.18772	-0.545847
	Amazona dufresniana	2.00464	0.911196	0.161211	0.920865	-1.20111
	Amazona farinosa	2.10963	1.08591	0.203472	0.840004	-1.27693
	Amazona festiva	2.0095	0.92311	0.0279691	0.724222	-1.32595
	Amazona finschi	2.21557	0.249114	0.175613	-0.0483238	-1.17749
	Amazona guatemalae	1.664	-0.362026	-0.683912	1.03214	-0.50529
	Amazona guildingii	2.38173	0.547525	-0.0316438	0.286297	-0.980394
	Amazona imperialis	2.07518	0.677588	-0.405199	0.437591	-1.25251
	Amazona kawalli	2.00935	1.05477	-0.821781	0.70355	-1.37843
	Amazona leucocephala	2.06889	0.0634068	1.83523	-0.269352	-1.45932
	Amazona lilacina	1.86737	-0.827807	0.302678	0.422345	-0.45386
	Amazona mercenarius	1.85033	-0.484579	0.10743	0.502597	-0.644732
	Amazona ochrocephala	2.18423	0.663084	0.771865	0.28602	-1.3174
	Amazona oratrix	2.18516	0.663499	0.772102	0.286475	-1.31646
	Amazona pretrei	2.00565	0.166888	0.873405	0.135236	-1.25493
	Amazona rhodocorytha	1.76144	0.745972	0.302403	1.16187	-1.17544
	Amazona tucumana	1.73752	1.04124	0.333701	0.834699	-1.63256
	Amazona ventralis	1.95409	0.177858	0.86447	0.0751348	-1.35471
	Amazona versicolor	2.19752	1.07909	-0.7597	0.889266	-1.08294
	Amazona vinacea	1.94432	0.758814	0.412787	0.379317	-1.53841
	Amazona viridigenalis	1.91316	0.871071	0.656686	0.572829	-1.53522
	Amazona vittata	1.9828	0.788544	0.424087	0.385068	-1.51763
	Amazona xantholora	1.63809	0.74116	0.787358	0.73509	-1.61928
	Amazonetta brasiliensis	0.922935	0.742214	2.03243	0.80965	-0.677578
	Amblycercus holosericeus	-0.266256	-0.662476	-0.852276	0.604506	0.448277
	Amblyornis flavifrons	1.15504	0.412556	-1.1679	0.642406	-0.922343
	Amblyornis inornata	1.14538	-0.0428545	-1.54289	0.64392	-0.582869
	Amblyornis macgregoriae	1.60723	0.414393	-1.84797	-0.0405291	-0.88511
	Amblyornis subalaris	1.16615	-0.330755	-1.0341	0.366479	-0.582784
	Amblyospiza albifrons	-0.0404071	-0.487091	1.15431	-1.05286	0.026891
	Amblyramphus holosericeus	-0.139809	0.705696	-0.748848	0.547326	-0.439898
	Amblysomus corriae	-0.364977	-1.49466	0.705999	-1.08096	1.14098
	Amblysomus hottentotus	-0.298014	-1.47685	0.696606	-1.07167	1.20272
	Amblysomus marleyi	-0.318969	-1.61019	0.868703	-1.2121	1.16891
	Amblysomus robustus	-0.398988	-1.21292	0.367663	-0.76229	1.14673
	Amblysomus septentrionalis	-0.364977	-1.49466	0.705999	-1.08096	1.14098
	Ametrida centurio	0.426666	0.582838	-1.9857	-0.856079	-1.26946
	Ammodillus imbellis	-1.01084	2.25265	-0.173264	-0.323381	-0.0613749
	Ammodorcas clarkei	3.38449	1.30842	-0.745324	-0.035699	1.01971
	Ammodramus aurifrons	-0.459534	0.0400703	-0.197694	-0.354922	-0.442307
	Ammodramus bairdii	-0.895705	-0.269049	0.78989	0.186028	-0.363202
	Ammodramus caudacutus	-1.13141	-0.372782	0.214622	0.604459	-0.126859
	Ammodramus henslowii	-1.15673	-0.360281	0.273502	0.464446	-0.335917
	Ammodramus humeralis	-0.484798	0.2734	0.0110792	-0.353921	-0.646937
	Ammodramus leconteii	-0.744343	0.292113	0.611912	-0.128349	-0.808719
	Ammodramus maritimus	-1.0715	-0.757992	0.383405	0.670124	0.0841447
	Ammodramus nelsoni	-0.895738	-0.265886	0.59259	0.138424	-0.382577
	Ammodramus savannarum	-0.912459	-0.546363	1.00006	0.110994	-0.250803
	Ammomanes cinctura	-0.472593	0.765862	-0.225327	-0.213219	-0.793365
	Ammomanes deserti	-0.789331	-0.0736577	0.277574	0.264979	-0.22861
	Ammomanes grayi	-0.702383	-0.00877139	0.879125	-0.041311	-0.437693
	Ammomanes phoenicura	-0.854308	0.155095	-0.0505491	0.520169	-0.26197
	Ammoperdix griseogularis	-0.192061	1.77587	2.01026	0.891823	-0.712148
	Ammoperdix heyi	-0.325315	1.12658	1.60065	1.00011	-0.28434
	Ammospermophilus harrisii	-0.725713	1.9902	0.642979	0.962786	-0.32471
	Ammospermophilus interpres	-0.79308	1.59096	1.84567	0.71416	-0.362208
	Ammospermophilus leucurus	-0.566391	1.4169	1.61906	0.641777	-0.47535
	Ammospermophilus nelsoni	-0.900739	1.96704	1.49418	0.857045	-0.111943
	Ammotragus lervia	3.60112	1.02683	0.708622	-0.75741	1.86153
	Amorphochilus schnablii	-0.572235	-1.50145	-2.00854	-0.399726	-0.496812
	Ampeliceps coronatus	0.353856	0.904853	-0.494875	-0.277864	-0.31377
	Ampelioides tschudii	0.158998	0.0345485	-0.789184	0.132655	0.0585364
	Ampelion rubrocristatus	0.614167	0.319629	-0.0857067	-0.830005	-0.388534
	Ampelion rufaxilla	0.191982	0.425802	-1.37857	0.206511	-0.0916771
	Amphilais seebohmi	-0.871534	-1.61334	0.879761	-0.644266	0.280268
	Amphinectomys savamis	-0.536272	1.6945	0.314971	-0.15596	0.2741
	Amphispiza belli	-1.03709	-0.20776	0.223958	0.212102	-0.166241
	Amphispiza bilineata	-1.03497	0.0613996	-0.314206	0.19945	-0.326764
	Amphispiza quinquestriata	-0.910137	0.86747	-0.34224	0.588276	-0.675799
	Amytornis ballarae	0.435583	-0.324716	-0.533867	0.557341	-1.38717
	Amytornis barbatus	0.227681	-0.701406	-0.621307	0.749132	-1.19355
	Amytornis dorotheae	0.447603	-0.925632	-0.392435	0.446865	-1.03413
	Amytornis goyderi	0.151183	-0.266998	-1.01141	0.978719	-1.39546
	Amytornis housei	0.501623	-0.712239	-0.844291	0.62363	-0.979567
	Amytornis merrotsyi	0.419052	-1.10722	-0.0275676	0.288081	-1.06732
	Amytornis purnelli	0.525694	-0.551002	-0.215195	0.30049	-1.33247
	Amytornis striatus	0.341271	-0.917254	-0.296681	0.503732	-1.11526
	Amytornis textilis	0.593297	-0.38722	-0.786324	0.375155	-1.28994
	Amytornis woodwardi	0.86262	-0.0325466	-0.689334	0.264188	-1.35204
	Anabacerthia amaurotis	-1.01185	-0.615588	-0.633936	0.509725	0.159598
	Anabacerthia striaticollis	-0.897276	-0.372525	-1.33494	0.652694	0.249827
	Anabacerthia variegaticeps	-0.74348	-0.651262	-0.910419	0.335693	0.357641
	Anabazenops dorsalis	-0.690389	-0.778946	-0.340985	0.290463	0.42963
	Anabazenops fuscus	-0.679687	-0.579287	-0.793791	0.455848	0.443368
	Anairetes agilis	-1.12427	-1.0967	0.0166287	-0.0877435	0.101289
	Anairetes agraphia	-1.22834	-0.882208	-0.246907	0.167371	0.0358105
	Anairetes alpinus	-1.36745	-0.417984	-1.22956	0.599198	-0.0691794
	Anairetes fernandezianus	-1.3802	-0.902651	-0.241254	0.172326	-0.0998825
	Anairetes flavirostris	-1.17321	-1.05296	-0.181692	-0.306653	-0.113626
	Anairetes nigrocristatus	-1.21686	-1.01941	-0.61155	-0.113052	-0.0200981
	Anairetes parulus	-1.09716	-1.4937	0.243994	-0.594001	0.0507037
	Anairetes reguloides	-1.36719	-0.956348	-0.358527	0.0701786	-0.110567
	Anaplectes rubriceps	-0.778385	-0.499179	-0.256622	0.0605876	0.145621
	Anarhynchus frontalis	0.302115	-1.23543	-0.574158	0.647096	-0.0774536
	Anas acuta	1.12765	0.507318	2.60291	0.719225	-0.318865
	Anas albogularis	0.531961	0.57334	1.87552	1.35032	-0.398209
	Anas andium	0.516395	0.57258	1.29913	1.3978	-0.339553
	Anas aucklandica	0.264669	-0.678344	1.16654	1.66877	0.486065
	Anas bahamensis	1.22597	0.607088	3.24011	-0.0775403	-0.692273
	Anas bernieri	0.931946	-0.014585	2.35487	0.285284	-0.332905
	Anas capensis	0.479132	-0.45825	2.66864	0.971041	-0.0316957
	Anas castanea	0.945451	0.31655	3.20079	0.542298	-0.438834
	Anas chlorotis	0.394263	-0.997402	1.61776	1.30658	0.565593
	Anas crecca	0.402175	0.600978	2.34672	1.16544	-0.565097
	Anas eatoni	1.29852	0.0387947	3.24254	0.128411	-0.17002
	Anas erythrorhyncha	1.10508	0.606064	3.19436	0.289272	-0.654234
	Anas flavirostris	0.516395	0.57258	1.29913	1.3978	-0.339553
	Anas fulvigula	0.438649	0.561321	2.17807	1.78463	-0.0207116
	Anas georgica	1.346	0.285154	2.90674	-0.110675	-0.435287
	Anas gibberifrons	0.702755	0.930254	1.95183	1.14291	-0.623647
	Anas gracilis	0.93596	0.343807	2.79105	0.480636	-0.480851
	Anas laysanensis	0.453206	0.693146	1.81992	1.96839	-0.0923143
	Anas luzonica	0.878515	-0.345481	3.50351	0.688522	0.0406954
	Anas melleri	0.927585	1.05032	2.01983	1.24404	-0.4186
	Anas nesiotis	-0.0278738	0.0295977	0.161623	2.47249	0.304889
	Anas platyrhynchos	0.892133	-0.504267	3.70754	0.696104	0.157769
	Anas poecilorhyncha	1.13695	1.13003	2.31517	0.932497	-0.496042
	Anas rubripes	1.18064	-0.575641	3.90219	0.326991	0.189723
	Anas sparsa	1.18933	-0.014008	2.39282	0.50901	0.0747308
	Anas superciliosa	1.22927	0.610552	3.22525	0.410164	-0.452638
	Anas undulata	1.48326	-0.673217	3.9529	-0.186942	-0.00521705
	Anas wyvilliana	0.672556	0.170053	2.63483	1.50618	-0.0510619
	Anas zonorhyncha	1.00725	0.809386	2.24727	1.14071	-0.252349
	Anastomus lamelligerus	1.57409	-1.46914	1.06404	1.39466	0.309657
	Anastomus oscitans	1.67072	-1.54842	0.863776	1.26715	0.390684
	Anathana ellioti	-0.558121	0.182908	0.42211	1.3239	0.379196
	Ancistrops strigilatus	-0.633223	-0.636498	-0.946742	0.331816	0.455863
	Andalgalomys olrogi	-1.44283	2.03136	-0.0259506	-0.0896405	-0.0172768
	Andalgalomys pearsoni	-1.52061	1.98672	-0.0585879	-0.138331	-0.0965835
	Andigena cucullata	1.92453	0.734656	-1.15505	0.618252	-1.06481
	Andigena hypoglauca	1.77342	0.826273	-0.838595	0.855039	-1.14413
	Andigena laminirostris	1.50777	0.740912	-0.517416	1.23922	-1.11484
	Andigena nigrirostris	1.9933	-0.109349	0.10739	0.190088	-0.779713
	Andinomys edax	-0.646711	1.79357	0.405705	-1.06787	0.259362
	Androdon aequatorialis	-0.543483	0.0872874	-0.911315	-0.495979	-0.829164
	Andropadus ansorgei	-0.542097	0.368365	0.324492	-0.312444	-0.609928
	Andropadus curvirostris	-0.321346	0.651875	0.232944	-0.418642	-0.653664
	Andropadus gracilirostris	-0.234374	0.624835	0.261095	-0.423988	-0.552161
	Andropadus gracilis	-0.369316	0.540239	0.456312	-0.49594	-0.688334
	Andropadus importunus	0.35334	-0.929935	0.853956	-1.84771	-0.0218679
	Andropadus latirostris	-0.241324	0.127853	-0.387452	-0.542801	-0.243391
	Andropadus masukuensis	-0.5247	-0.0769985	-0.108163	-0.131118	-0.121891
	Andropadus milanjensis	-0.320196	0.366095	0.372845	-0.231341	-0.336486
	Andropadus montanus	-0.324452	0.782467	0.236361	-0.196955	-0.595851
	Andropadus nigriceps	-0.302162	0.475161	-0.0042693	-0.266846	-0.389908
	Andropadus tephrolaemus	-0.16731	0.305829	-0.359342	-0.517421	-0.107166
	Andropadus virens	-0.384414	0.24629	0.0893886	-0.333135	-0.362552
	Androphobus viridis	-0.492039	-0.470796	-1.32693	0.879858	0.177146
	Anhima cornuta	1.50692	1.26602	1.26979	0.499967	0.396732
	Anhinga anhinga	1.23855	0.316906	0.389927	1.71066	-0.0229649
	Anhinga melanogaster	1.6494	-0.532469	1.64034	0.745514	0.25096
	Anhinga novaehollandiae	1.6494	-0.532469	1.64034	0.745514	0.25096
	Anhinga rufa	1.79584	-0.900213	2.15823	0.328097	0.339857
	Anisognathus igniventris	0.0957885	1.14319	-0.519027	-0.693823	-0.713261
	Anisognathus lacrymosus	-0.302489	0.945131	-0.996876	-0.0350966	-0.493119
	Anisognathus melanogenys	-0.167533	0.801406	-0.364015	-0.238593	-0.440796
	Anisognathus notabilis	0.143304	1.2323	-1.30969	-0.534697	-0.563219
	Anisognathus somptuosus	-0.130651	1.41632	-0.676467	-0.0363977	-0.679462
	Anisomys imitator	-0.084027	2.3696	-0.402941	-0.203402	0.813329
	Anodorhynchus glaucus	1.831	-0.0448478	0.150224	1.02657	-0.120652
	Anodorhynchus hyacinthinus	2.35942	0.424979	0.388547	0.272808	-0.419732
	Anodorhynchus leari	2.23834	0.943137	-0.309	0.488747	-0.742736
	Anomalospiza imberbis	-0.299359	0.00913508	1.06883	-1.25552	-0.361691
	Anomalurus beecrofti	1.25184	1.02489	-0.612119	-1.64759	0.702468
	Anomalurus derbianus	1.25117	1.31232	-0.72234	-1.27088	0.76114
	Anomalurus pelii	1.55799	1.77034	-0.358678	0.772496	-0.0536228
	Anomalurus pusillus	0.239682	1.98486	-0.537192	-0.0759807	0.0634251
	Anonymomys mindorensis	-0.825014	2.27765	-0.192523	-0.280901	0.0641668
	Anopetia gounellei	-0.856467	-0.189926	-0.420912	-0.704976	-1.12078
	Anorrhinus austeni	1.51695	0.804825	0.765508	1.67001	-0.841909
	Anorrhinus galeritus	1.85471	0.474985	-0.183379	1.02469	-0.26381
	Anorrhinus tickelli	1.51923	0.530161	0.462275	1.56832	-0.692765
	Anotomys leander	-0.108582	1.07448	-1.07036	-1.96013	0.809012
	Anoura caudifer	0.331553	-0.602694	-1.38975	-1.04393	-0.694313
	Anoura cultrata	0.262701	-0.23209	-1.40563	-0.513222	-0.665434
	Anoura fistulata	-0.000522252	-0.870382	-1.24994	-0.352777	-0.37794
	Anoura geoffroyi	0.696492	-1.20449	-0.443171	-1.72746	-0.429934
	Anoura latidens	0.528086	-0.883273	-0.751779	-1.31965	-0.529003
	Anoura luismanueli	0.244263	-0.459405	-1.00541	-0.727736	-0.697514
	Anourosorex assamensis	-2.50293	0.654097	-0.820312	0.0634919	1.37866
	Anourosorex schmidi	-2.50293	0.654097	-0.820312	0.0634919	1.37866
	Anourosorex squamipes	-2.50293	0.654097	-0.820312	0.0634919	1.37866
	Anourosorex yamashinai	-2.17494	0.0481849	-0.0947115	-0.447025	1.38501
	Anous minutus	2.14281	-1.73441	0.200268	-1.3958	-0.368445
	Anous stolidus	2.54188	-2.75899	0.986994	-1.65902	-0.00972802
	Anous tenuirostris	2.02751	-2.15134	0.11467	-1.13875	-0.198266
	Anser albifrons	2.36485	0.576463	2.30528	0.645663	-0.682099
	Anser anser	2.45666	0.91166	1.80666	0.916052	-0.688043
	Anser brachyrhynchus	2.45238	0.659837	1.89999	0.661417	-0.640602
	Anser caerulescens	1.85751	0.142365	2.56531	0.780345	-0.0923336
	Anser canagicus	1.81558	0.363642	2.041	0.988342	-0.113601
	Anser cygnoid	2.19579	-0.315809	2.16247	0.796022	-0.138081
	Anser erythropus	2.48098	-0.0751313	2.81053	0.0179622	-0.5908
	Anser fabalis	2.40076	0.923954	1.80026	0.86817	-0.732604
	Anser indicus	2.19339	0.900347	1.51217	1.12375	-0.731317
	Anser rossii	1.69684	0.458836	2.235	1.09367	-0.142883
	Anseranas semipalmata	1.38502	1.76748	1.91081	1.36255	-0.555559
	Antechinomys laniger	-2.04088	-0.0900238	1.13888	0.373303	0.798141
	Antechinus adustus	-2.28661	0.692081	0.161824	1.19198	0.754671
	Antechinus agilis	-2.13525	0.220568	1.3591	0.985425	0.28676
	Antechinus bellus	-2.4668	0.58992	1.24877	1.39548	0.727184
	Antechinus flavipes	-1.95402	-0.343961	2.38319	0.385215	0.94758
	Antechinus godmani	-1.95751	0.734522	0.0611527	1.21393	1.07781
	Antechinus leo	-2.33739	0.72699	1.1105	1.23284	1.12335
	Antechinus minimus	-2.20188	0.238732	1.44259	0.49974	1.2478
	Antechinus stuartii	-2.10064	0.0753983	1.04847	0.819198	0.658646
	Antechinus subtropicus	-1.61929	0.418035	-0.883977	0.465536	1.20215
	Antechinus swainsonii	-2.17246	0.249285	1.61151	0.692811	1.16515
	Anthocephala floriceps	-0.463278	-0.10877	-0.778664	-1.06939	-1.00937
	Anthochaera carunculata	1.31153	-1.38218	1.41643	-1.28436	-0.113995
	Anthochaera chrysoptera	1.03869	-1.11456	0.91529	-0.978196	-0.335762
	Anthochaera lunulata	0.512403	-0.895607	-0.195933	0.108684	-0.206542
	Anthochaera paradoxa	1.05604	-0.677368	0.882425	-0.375375	-0.21723
	Anthops ornatus	-0.367364	-0.824261	-2.08984	0.257646	0.0460196
	Anthornis melanura	0.186321	-0.458056	0.890194	-0.427203	-0.76038
	Anthoscopus caroli	-1.41671	-0.139338	0.504881	0.296043	-0.645527
	Anthoscopus flavifrons	-1.01179	-0.399004	-0.328825	-0.314431	-0.410371
	Anthoscopus minutus	-1.33202	-0.324572	0.746355	0.0396389	-0.619672
	Anthoscopus musculus	-1.68008	-0.817817	0.164562	0.452881	-0.299968
	Anthoscopus parvulus	-1.29827	-0.834693	-1.03331	0.0549136	-0.089633
	Anthoscopus punctifrons	-1.30521	-1.08555	0.0428856	-0.0294299	-0.0494604
	Anthracoceros albirostris	1.81751	-0.0518426	0.815514	0.409699	-0.224163
	Anthracoceros coronatus	1.79214	0.649272	0.525871	0.751127	-0.654281
	Anthracoceros malayanus	1.7725	0.546293	-0.179285	0.937612	-0.265971
	Anthracoceros marchei	1.8973	0.576988	-0.481737	0.54817	-0.405436
	Anthracoceros montani	1.80723	0.598603	-0.354403	0.653229	-0.448069
	Anthracothorax aurulentus	-0.827406	-1.13008	0.546615	-0.536486	-0.380703
	Anthracothorax dominicus	-0.371096	-0.652034	0.21459	-1.28751	-0.747073
	Anthracothorax mango	-0.204605	-0.742484	0.439475	-1.39205	-0.60195
	Anthracothorax nigricollis	-0.372732	-0.473915	0.0155355	-1.08632	-0.724668
	Anthracothorax prevostii	-0.172364	-1.02501	0.777363	-1.71158	-0.609479
	Anthracothorax veraguensis	-0.331732	0.152463	-1.18382	-0.830165	-0.869224
	Anthracothorax viridigula	-0.336988	-0.458024	0.0245992	-1.06889	-0.688763
	Anthracothorax viridis	-0.533032	-0.122814	-0.494219	-0.687503	-0.828895
	Anthreptes anchietae	-0.534805	-0.432753	-1.56681	0.328384	-0.768159
	Anthreptes aurantium	-0.135519	-0.616188	-0.240185	-0.490484	-0.885691
	Anthreptes collaris	-0.588587	-0.705086	-0.0746149	0.0333862	-0.934161
	Anthreptes fraseri	-0.366756	-1.29949	-0.358055	-0.113378	-0.369488
	Anthreptes gabonicus	-0.401561	-1.5704	-0.646122	-0.182877	-0.238888
	Anthreptes longuemarei	-0.309263	-1.47658	-0.616271	-0.192302	-0.220905
	Anthreptes malacensis	0.0317028	-1.53853	0.521175	-0.988771	-0.452948
	Anthreptes metallicus	-0.496133	-1.16497	-0.331785	-0.16964	-0.636303
	Anthreptes neglectus	-0.0963423	-0.607894	-0.136005	-0.417295	-0.809343
	Anthreptes orientalis	-0.247362	-1.55301	-0.829795	-0.365198	-0.206688
	Anthreptes pallidigaster	-0.599173	-1.55133	-0.394724	-0.112291	-0.418053
	Anthreptes platurus	-0.277745	-0.699477	0.788685	-0.667207	-1.16022
	Anthreptes rectirostris	-0.0452899	-0.567283	-0.231376	-0.563332	-0.877621
	Anthreptes reichenowi	-0.616175	-1.44454	-0.32255	-0.0128011	-0.451454
	Anthreptes rhodolaemus	0.0350899	-0.945258	-1.81023	-0.388911	-0.300447
	Anthreptes rubritorques	0.0971149	-0.859401	0.225685	-0.941186	-0.815304
	Anthreptes simplex	-0.203612	-1.14675	-0.0898241	-0.54293	-0.622572
	Anthreptes singalensis	-0.461031	-1.14407	-0.173059	-0.162896	-0.617567
	Anthropoides paradiseus	2.73332	-1.18956	1.34576	-0.154156	0.0446614
	Anthropoides virgo	2.33781	-2.00014	2.027	-0.701911	0.247433
	Anthus antarcticus	-0.622604	-1.07566	0.281611	-0.0428924	0.521082
	Anthus berthelotii	-1.08515	-0.790014	0.395764	0.241288	0.0371267
	Anthus bogotensis	-0.674963	-0.27677	0.440962	-0.0497296	-0.114802
	Anthus brachyurus	-0.796951	-0.82045	-0.0834181	-0.218297	0.0708672
	Anthus caffer	-0.880856	-1.0529	-0.12853	-0.0579451	0.262877
	Anthus campestris	-0.667519	-1.33083	1.84254	-0.582287	0.181502
	Anthus cervinus	-1.02624	-1.1888	1.77549	0.0120428	0.127188
	Anthus chacoensis	-0.968294	-0.611895	-0.0431543	0.358485	0.139615
	Anthus chloris	-0.970445	-0.715041	-0.0804668	0.442233	0.271619
	Anthus correndera	-0.778808	-1.00674	0.351158	-0.135731	0.246682
	Anthus crenatus	-0.979041	-0.163958	-0.131104	0.728989	0.0677267
	Anthus furcatus	-1.10213	-0.383195	-0.327425	0.633923	0.0505329
	Anthus godlewskii	-0.817137	-0.888823	1.02946	-0.0336653	0.146333
	Anthus gustavi	-1.15022	-1.08288	1.2501	0.296592	0.156873
	Anthus gutturalis	-0.848102	0.534674	-0.484424	0.833495	-0.198313
	Anthus hellmayri	-0.908929	-1.003	0.00944453	0.0563476	0.265626
	Anthus hodgsoni	-0.90962	-1.4929	1.70077	-0.215792	0.310841
	Anthus hoeschi	-1.25997	-0.136886	-0.611698	1.18526	0.108504
	Anthus leucophrys	-0.640402	-0.750853	-0.043722	-0.141948	0.228118
	Anthus lineiventris	-0.812264	-0.531517	-0.656351	0.52989	0.397782
	Anthus longicaudatus	-0.805274	-0.531444	-0.231545	0.397064	0.283058
	Anthus lutescens	-0.871234	-0.950563	0.339602	-0.281126	0.0161308
	Anthus melindae	-0.952958	-0.594066	-0.692026	0.461274	0.256457
	Anthus nattereri	-1.43806	-0.128801	-0.464432	1.26889	-0.0301262
	Anthus nilghiriensis	-0.966769	-0.765818	-0.177567	0.35055	0.253249
	Anthus novaeseelandiae	-0.8257	-0.632299	0.821039	0.0549265	0.0305851
	Anthus pallidiventris	-0.859103	-1.1006	0.399828	-0.000843804	0.32167
	Anthus petrosus	-1.02446	-0.390278	0.80939	0.391885	-0.111804
	Anthus pratensis	-0.859145	-1.26773	1.81411	-0.31168	0.0488779
	Anthus richardi	-0.846195	-0.281329	0.209388	0.400242	0.0380525
	Anthus roseatus	-1.04972	-0.881416	0.37235	0.341406	0.207012
	Anthus rubescens	-0.674828	-1.6154	2.4741	-0.79762	0.185697
	Anthus rufulus	-0.760939	-0.888225	0.89343	-0.192203	0.10456
	Anthus similis	-0.645238	-0.873858	0.3445	-0.217341	0.232175
	Anthus sokokensis	-1.08226	-0.66019	-0.734698	0.388109	0.124698
	Anthus spinoletta	-0.740105	-0.879962	1.66208	-0.334026	-0.0301274
	Anthus spragueii	-1.10725	-0.323071	0.494367	0.686528	-0.0210925
	Anthus sylvanus	-0.939834	-0.959671	0.775873	0.309748	0.323423
	Anthus trivialis	-0.626441	-0.996553	2.03228	-0.665968	-0.00133025
	Anthus vaalensis	-0.782163	-0.322988	-0.624881	0.343298	0.151727
	Antidorcas marsupialis	3.49063	1.21633	-0.568126	-0.136326	1.10247
	Antigone antigone	3.46607	-0.82783	0.910103	0.223124	0.257719
	Antigone canadensis	2.90922	0.345375	-0.594209	1.01512	-0.144867
	Antigone rubicunda	3.02694	0.296978	-0.222651	0.737591	0.123326
	Antigone vipio	2.92141	-0.265612	0.473807	0.642074	0.17251
	Antilocapra americana	2.73664	1.81696	0.317561	0.2393	1.43289
	Antilope cervicapra	3.53075	1.22123	-0.430402	0.0295827	1.03303
	Antilophia bokermanni	-0.366537	0.557808	-1.07584	0.138928	-0.682617
	Antilophia galeata	-0.181309	-0.148978	-0.435992	-0.375024	-0.388824
	Antrostomus arizonae	0.093879	-0.335358	-0.777052	0.406028	-0.155531
	Antrostomus badius	0.117027	0.310353	-1.04835	0.619725	-0.418824
	Antrostomus carolinensis	0.824072	-0.53785	0.412568	-0.567974	-0.0188418
	Antrostomus cubanensis	0.699651	-0.561727	-0.560205	-0.544161	-0.0438121
	Antrostomus ekmani	0.512836	-0.189874	-1.15907	-0.0440253	-0.11472
	Antrostomus noctitherus	0.333158	-0.580338	-0.155863	-0.174069	-0.17618
	Antrostomus ridgwayi	0.23709	-0.531262	-0.565745	-0.00242921	-0.161121
	Antrostomus rufus	0.885947	-0.792225	-0.0002374	-0.807639	0.0932459
	Antrostomus salvini	0.0311474	-0.486589	-0.811665	0.504326	-0.0374929
	Antrostomus saturatus	0.655533	-0.29654	-1.60653	-0.451663	-0.136887
	Antrostomus sericocaudatus	0.160189	0.140723	-1.12571	0.746837	-0.168459
	Antrostomus vociferus	0.120557	-0.271982	-0.766066	0.368048	-0.199966
	Antrozous pallidus	-0.504133	-1.15495	-0.413631	-0.185209	0.283715
	Anumbius annumbi	-0.575105	-0.976869	1.26473	-0.0963319	0.313076
	Anurophasis monorthonyx	0.178921	1.58511	0.923957	0.862977	-0.14549
	Aonyx capensis	1.9341	-1.16488	2.00086	0.0323484	2.53607
	Aonyx cinereus	2.86089	-2.91691	2.09089	-1.03865	1.53395
	Aonyx congicus	2.30461	-1.31239	1.83489	0.422996	2.16644
	Aotus azarae	2.43618	0.0354442	-0.677926	-0.577445	0.0643155
	Aotus brumbacki	2.29343	0.24988	-0.942226	-0.3952	0.0398052
	Aotus griseimembra	2.20369	0.47633	-1.2608	-0.138169	-0.0145261
	Aotus jorgehernandezi	2.06576	-0.00830689	-0.72597	0.0336798	0.134104
	Aotus lemurinus	2.08588	0.771069	-1.6762	0.196387	-0.086184
	Aotus miconax	2.06001	0.528883	-1.02984	0.026466	-0.101539
	Aotus nancymaae	2.29633	0.210755	-0.934239	-0.366779	-0.0399927
	Aotus nigriceps	2.23751	0.34316	-0.605823	-0.0904451	-0.0272191
	Aotus trivirgatus	2.47113	0.132267	-0.88552	-0.203134	-0.168383
	Aotus vociferans	2.32773	0.224712	-0.926279	-0.351468	-0.00845811
	Aotus zonalis	2.4134	0.028579	-0.676513	-0.582183	0.0429435
	Apalharpactes mackloti	0.545944	-0.469626	-0.685807	0.801675	-0.139764
	Apalharpactes reinwardtii	0.434296	-0.558486	-0.806319	0.66463	-0.272993
	Apalis bamendae	-0.918965	-1.10769	-0.435569	0.250201	-0.225356
	Apalis binotata	-0.546922	-1.51343	-0.848727	-0.493276	-0.0403731
	Apalis chapini	-1.01314	-0.895686	-0.77333	0.487683	-0.288503
	Apalis chariessa	-0.918373	-1.11126	-0.436439	0.248836	-0.225144
	Apalis chirindensis	-0.920466	-0.954289	-0.98039	0.329483	-0.24549
	Apalis cinerea	-0.880782	-1.38457	0.334048	0.0487438	-0.183112
	Apalis flavida	-0.648654	-1.46006	0.41118	-0.345115	-0.354708
	Apalis flavigularis	-0.711288	-1.0843	0.404499	-0.100567	-0.331292
	Apalis fuscigularis	-1.19281	-0.487461	-0.895526	1.06637	-0.357259
	Apalis goslingi	-0.997778	-1.06934	-0.273496	0.36987	-0.267729
	Apalis jacksoni	-0.807732	-1.19469	-0.700832	0.0436924	-0.175197
	Apalis karamojae	-0.767647	-1.58989	0.389745	-0.248045	-0.129284
	Apalis lynesi	-1.06968	-0.779833	-0.478781	0.734414	-0.280252
	Apalis melanocephala	-0.676415	-1.23091	0.117858	-0.31143	-0.315183
	Apalis nigriceps	-0.820972	-1.19362	-0.696689	0.0452134	-0.187036
	Apalis personata	-0.64311	-1.06531	-1.41833	0.0141964	-0.0709869
	Apalis porphyrolaema	-1.22701	-0.559028	-1.02247	0.943671	-0.415985
	Apalis ruddi	-0.596921	-1.15337	-0.37696	-0.284623	-0.237349
	Apalis rufogularis	-1.0948	-0.56216	-0.38128	0.591549	-0.565937
	Apalis sharpii	-1.15278	-0.816774	-0.499851	0.693889	-0.363719
	Apalis thoracica	-0.695068	-1.2051	0.62156	-0.302847	-0.25057
	Apaloderma aequatoriale	0.245832	-1.2411	-0.578565	0.640647	-0.0127808
	Apaloderma narina	0.486914	-2.01957	1.04144	-0.112395	0.157913
	Apaloderma vittatum	0.164074	-1.35617	-0.0283447	0.632086	-0.0578161
	Apalopteron familiare	-0.317593	0.509353	0.202418	-0.348178	-1.01996
	Aphanotriccus audax	-1.18815	-0.855733	-0.270283	0.195001	0.077047
	Aphanotriccus capitalis	-1.01195	-1.21573	0.200629	-0.232019	0.187997
	Aphantochroa cirrochloris	-0.487543	-0.102591	-0.482685	-0.665319	-0.783202
	Aphelocephala leucopsis	-0.469617	-0.105095	0.179398	0.123857	-0.975964
	Aphelocephala nigricincta	-0.691563	-0.904467	-0.281542	0.281051	-0.494397
	Aphelocephala pectoralis	-0.58351	-0.546238	-0.165833	0.0860799	-0.779589
	Aphelocoma californica	0.744911	-0.197513	1.08868	0.345507	-0.953041
	Aphelocoma coerulescens	0.31767	0.70415	-0.234742	1.21313	-1.07595
	Aphelocoma insularis	1.49436	-0.719238	1.26939	0.533764	-1.37155
	Aphelocoma ultramarina	0.772261	0.590827	0.351982	1.00928	-1.19306
	Aphelocoma unicolor	0.204952	-0.813841	-0.0441066	1.7615	-0.231711
	Aphelocoma wollweberi	-0.0394077	-0.0357525	0.185306	1.29143	-0.167528
	Aphrastura masafuerae	-1.00554	-0.980267	-0.344427	0.0592944	0.101226
	Aphrastura spinicauda	-1.21378	-0.985529	0.321976	0.266433	-0.0120377
	Aphrodroma brevirostris	2.38366	-2.19771	1.27883	-0.0153143	-0.425947
	Aplodontia rufa	1.10853	1.6236	0.08536	0.145586	0.0255667
	Aplonis atrifusca	0.346411	0.656984	0.168782	-0.0802818	-0.058807
	Aplonis brunneicapillus	0.370637	1.03676	-0.521782	-0.460468	-0.512347
	Aplonis cantoroides	0.0545315	-0.573905	0.561616	-0.58518	0.150324
	Aplonis cinerascens	-0.0558796	0.828372	-0.833807	0.421206	-0.174736
	Aplonis crassa	0.0875799	0.67118	-0.473515	-0.149979	-0.334194
	Aplonis dichroa	0.220064	1.61998	-0.521616	0.0896349	-0.706526
	Aplonis feadensis	-0.059283	0.351597	-0.460391	0.163978	-0.0418717
	Aplonis grandis	0.422659	0.438142	0.370442	-0.355819	-0.0273173
	Aplonis insularis	-0.0970884	1.07694	-0.621516	0.399079	-0.422206
	Aplonis magna	0.492241	0.797427	-0.246239	-0.749099	-0.436474
	Aplonis metallica	0.465845	-0.0102095	0.0225385	-1.06363	-0.121474
	Aplonis minor	-0.0940146	0.257642	-0.0709621	-0.227486	-0.300402
	Aplonis mysolensis	0.309831	0.145371	0.479188	-0.698928	-0.173515
	Aplonis mystacea	0.236493	1.3473	-0.880682	-0.0827507	-0.586266
	Aplonis opaca	0.286478	0.377423	0.807302	-0.525157	-0.266593
	Aplonis panayensis	0.069132	0.106482	1.16122	-0.537102	-0.326277
	Aplonis pelzelni	-0.0856767	0.869735	-0.135602	-0.0142124	-0.578994
	Aplonis santovestris	-0.170091	1.00362	-0.586265	0.490387	-0.38388
	Aplonis striata	0.156721	0.301082	0.257961	-0.525287	-0.303491
	Aplonis tabuensis	0.281145	0.139502	0.473428	-0.720109	-0.212193
	Aplonis zelandica	0.18365	0.679131	-0.552501	-0.198069	-0.266748
	Aplopelia larvata	0.930656	0.649528	1.08562	-0.292181	-0.717613
	Apodemus agrarius	-1.45282	1.09959	2.03883	-1.31317	0.128419
	Apodemus alpicola	-1.71619	2.23285	0.367991	0.097068	-0.150857
	Apodemus argenteus	-1.73504	2.14465	0.260528	0.0125616	-0.255367
	Apodemus chevrieri	-1.40231	1.55544	1.42472	-0.65513	0.0614591
	Apodemus draco	-1.54473	1.65645	1.00644	-0.588647	-0.079184
	Apodemus epimelas	-1.27475	2.10706	-0.230233	-0.316832	0.14397
	Apodemus flavicollis	-1.39657	1.39492	1.54951	-0.998093	0.171691
	Apodemus gurkha	-1.60409	2.28269	0.396416	0.151738	-0.0382559
	Apodemus hyrcanicus	-1.21626	2.08833	-0.307332	-0.370488	0.183523
	Apodemus latronum	-1.14446	1.07374	1.96943	-1.24834	0.222237
	Apodemus mystacinus	-1.10282	1.61874	0.602117	-0.830626	0.256663
	Apodemus pallipes	-1.70905	2.19937	0.288975	0.0289401	-0.160593
	Apodemus peninsulae	-1.19621	1.305	1.37863	-1.05984	0.175337
	Apodemus ponticus	-1.4485	1.51386	1.36661	-0.71877	0.00535614
	Apodemus rusiges	-1.71894	2.19372	0.283693	0.0216593	-0.171108
	Apodemus semotus	-1.39002	1.61336	0.798976	-0.731757	0.0246038
	Apodemus speciosus	-0.925628	0.916585	1.97142	-1.51253	0.374703
	Apodemus sylvaticus	-0.996837	0.556578	2.43331	-1.65426	0.0594252
	Apodemus uralensis	-1.56488	1.45735	1.32658	-0.784851	-0.113753
	Apodemus witherbyi	-1.43632	1.57081	0.730656	-0.802739	-0.0325775
	Apomys abrae	-1.45294	1.43038	-0.404207	0.0394978	0.337474
	Apomys camiguinensis	-1.25708	1.37695	0.0800691	-0.433117	0.220915
	Apomys datae	-1.28342	1.10706	-0.0947244	-0.373992	0.43556
	Apomys gracilirostris	-1.38288	1.41738	-0.488837	-0.0151433	0.385808
	Apomys hylocetes	-1.35269	1.37204	-0.608269	-0.114764	0.390603
	Apomys insignis	-1.30436	1.12332	-0.0568877	-0.34305	0.424309
	Apomys littoralis	-1.4347	1.37956	-0.530512	-0.0662826	0.329435
	Apomys microdon	-1.39584	1.17374	0.135339	-0.199514	0.377333
	Apomys musculus	-1.58964	1.34642	-0.488753	-0.0710547	0.189401
	Apomys sacobianus	-1.36133	1.37745	-0.588579	-0.0996988	0.384109
	Aprosmictus erythropterus	0.926224	0.672169	1.16146	0.353616	-1.16005
	Aprosmictus jonquillaceus	1.12404	0.38309	1.03469	-0.124334	-1.07017
	Aproteles bulmerae	1.97035	0.78272	-1.23621	-0.46376	-0.034121
	Aptenodytes forsteri	4.5882	-1.39083	0.611071	-0.0831104	0.793903
	Aptenodytes patagonicus	3.80324	-1.1857	0.567978	-0.555412	0.969709
	Apteryx australis	2.33585	-1.34178	0.0949621	-0.0392339	1.09153
	Apteryx haastii	2.10911	-1.30874	-0.917056	0.446091	1.23944
	Apteryx mantelli	2.18863	-1.14578	0.0888422	0.264197	1.01051
	Apteryx owenii	1.82759	-0.778044	-0.780822	0.680108	0.661429
	Apteryx rowi	2.5116	0.809235	-1.61142	0.452848	0.199649
	Apus acuticauda	0.312415	-1.33118	-0.499043	1.54986	-0.892389
	Apus affinis	0.594046	-2.1972	0.263232	0.465822	-0.783208
	Apus alexandri	0.577191	-1.72262	-0.671523	0.903801	-0.774272
	Apus apus	1.10437	-3.16907	1.81056	-0.827754	-0.234703
	Apus balstoni	0.687284	-1.67368	-0.643607	0.957493	-0.663685
	Apus barbatus	0.686517	-1.67402	-0.643802	0.957119	-0.664456
	Apus batesi	0.712781	-1.88689	-0.387752	0.716344	-0.668265
	Apus berliozi	1.02269	-2.58711	0.621569	-0.0789042	-0.469644
	Apus bradfieldi	0.769699	-1.86158	-0.373319	0.744102	-0.611092
	Apus caffer	0.486251	-1.76305	-0.694583	0.85945	-0.86562
	Apus horus	0.942154	-2.9205	1.23451	-0.378963	-0.560696
	Apus niansae	0.801407	-2.28324	0.468141	0.354332	-0.603379
	Apus nipalensis	0.513344	-1.85641	-0.175588	0.851857	-0.813623
	Apus pacificus	0.690164	-1.6724	-0.642877	0.958898	-0.660792
	Apus pallidus	0.821035	-2.24728	0.533171	0.417109	-0.571098
	Apus sladeniae	0.478972	-1.15283	-1.37778	1.54871	-0.790445
	Apus unicolor	0.701324	-2.26865	0.0276997	0.285363	-0.730422
	Aquila adalberti	2.89876	-0.528937	0.93585	0.754531	-0.240272
	Aquila africana	2.59697	-0.690824	-1.05291	1.19161	-0.43545
	Aquila audax	3.1859	-0.713655	0.643788	0.65603	-0.238367
	Aquila chrysaetos	3.37522	-1.02284	1.2209	0.203229	-0.0396657
	Aquila fasciata	2.99765	-1.0656	0.767944	0.492625	-0.282664
	Aquila gurneyi	3.11288	-0.249311	-0.515966	0.796784	-0.240582
	Aquila heliaca	2.99283	-0.707615	1.12867	0.635023	-0.224397
	Aquila nipalensis	2.90103	-0.330469	0.185573	0.893136	-0.343184
	Aquila rapax	2.9523	-1.00222	0.780859	0.465224	-0.147262
	Aquila spilogaster	2.87794	-1.13702	0.73631	0.451466	-0.379233
	Aquila verreauxii	3.15381	-0.473855	0.454617	0.810751	-0.186253
	Ara ambiguus	2.52116	0.691243	0.255917	0.59312	-0.850474
	Ara ararauna	2.74551	0.583307	0.316073	0.075889	-0.902854
	Ara chloropterus	2.67074	0.696133	0.563137	0.244433	-0.961105
	Ara glaucogularis	2.21208	0.462277	0.176919	0.594472	-0.822115
	Ara macao	2.69812	0.659958	-0.142591	0.17668	-0.904513
	Ara militaris	2.31309	0.517866	0.353607	0.804817	-0.800495
	Ara rubrogenys	2.39947	0.533911	-0.141856	0.132492	-1.14586
	Ara severus	2.1826	0.78854	-0.376202	0.392251	-1.35217
	Arabitragus jayakari	3.37812	1.35601	-0.262873	-0.687476	1.04234
	Arachnothera affinis	-0.334172	-0.644478	-1.33219	-0.0815785	0.209963
	Arachnothera chrysogenys	-0.248669	-0.191143	-0.445901	-0.34796	-0.267531
	Arachnothera clarae	-0.519732	-0.507842	-0.211597	0.195203	0.0379291
	Arachnothera crassirostris	-0.857484	-0.349822	-0.498233	0.414724	-0.247917
	Arachnothera everetti	-0.230398	-0.891819	-0.982995	-0.360149	0.275521
	Arachnothera flavigaster	-0.364294	0.217897	-0.346378	0.273207	-0.259742
	Arachnothera juliae	-0.419449	0.11681	-0.539071	0.0906773	-0.35061
	Arachnothera longirostra	-0.502124	-1.19841	0.251481	-0.662036	-0.0706779
	Arachnothera magna	-0.175105	-1.2175	0.517071	-0.68829	0.235693
	Arachnothera robusta	-0.0351348	0.224424	-0.352591	-0.574519	-0.506997
	Aramides axillaris	-0.502554	-0.180538	0.775692	1.31723	0.894372
	Aramides cajaneus	0.10244	0.311834	1.02767	0.603272	0.652615
	Aramides calopterus	-0.0383642	0.138888	-0.132879	0.9861	0.976296
	Aramides mangle	-0.0906134	-0.397275	0.352014	0.363441	0.846563
	Aramides saracura	-0.0636912	-0.0926383	1.00728	0.951125	1.00964
	Aramides wolfi	-0.0674212	-0.00103531	0.46733	0.946473	0.974946
	Aramides ypecaha	0.0976351	0.453009	0.829256	1.02618	0.8488
	Aramidopsis plateni	-0.315422	-0.471469	0.596146	0.652105	0.850921
	Aramus guarauna	0.731117	-0.568488	1.80062	1.28519	0.619589
	Aratinga auricapillus	1.37873	0.281892	0.846524	-0.741123	-0.862304
	Aratinga jandaya	0.902639	0.780081	0.358942	0.0111511	-1.14898
	Aratinga maculata	0.592065	-0.138776	-0.547177	0.648293	-0.317801
	Aratinga nenday	0.707965	0.4454	1.21596	-0.0227176	-0.723245
	Aratinga solstitialis	0.730629	0.767657	0.71475	0.422398	-1.05953
	Aratinga weddellii	0.999525	0.919636	0.975861	-0.0909852	-1.26262
	Arborimus albipes	-1.05387	1.84136	-0.076165	-1.039	-0.131131
	Arborimus longicaudus	-1.1974	2.14283	-0.457999	-0.681483	-0.220249
	Arborimus pomo	-0.820281	2.04262	-0.953059	-1.0209	0.0349693
	Arborophila ardens	0.516644	0.0983896	-0.385014	0.753143	0.282234
	Arborophila atrogularis	0.726858	0.63697	1.4274	0.134698	-0.433375
	Arborophila brunneopectus	0.673005	0.798851	0.011481	0.571124	-0.209868
	Arborophila cambodiana	0.636872	0.854002	0.140241	0.679609	-0.215777
	Arborophila campbelli	0.788037	0.889842	-0.0244266	0.494357	-0.205776
	Arborophila charltonii	0.56623	0.976661	-0.544445	0.859938	-0.208001
	Arborophila chloropus	0.483501	1.0134	-0.404026	0.963366	-0.25554
	Arborophila crudigularis	0.155036	1.71635	0.759995	1.56642	-0.756859
	Arborophila davidi	0.6711	0.578987	0.409302	0.360612	-0.226049
	Arborophila gingica	0.160457	0.970164	0.886385	1.2881	-0.420232
	Arborophila graydoni	0.594389	1.05578	-0.482626	0.878002	-0.222785
	Arborophila hyperythra	0.485502	1.04789	-0.358446	0.987538	-0.266336
	Arborophila javanica	0.471039	0.913528	0.400816	0.865758	-0.319713
	Arborophila mandellii	0.466615	0.911561	0.399694	0.8636	-0.324157
	Arborophila orientalis	0.803076	0.896528	-0.0206131	0.501691	-0.190669
	Arborophila rolli	0.803076	0.896528	-0.0206131	0.501691	-0.190669
	Arborophila rubrirostris	0.622321	0.60057	0.48462	0.417202	-0.257226
	Arborophila rufipectus	-0.13959	0.52866	0.298203	2.14286	0.210771
	Arborophila rufogularis	0.680478	1.03872	0.946527	0.589076	-0.423172
	Arborophila sumatrana	0.803076	0.896528	-0.0206131	0.501691	-0.190669
	Arborophila tonkinensis	0.645959	0.875407	-0.719027	0.786857	-0.0897871
	Arborophila torqueola	0.775294	1.01763	0.802515	0.470781	-0.382878
	Archboldia papuensis	1.22216	0.0242287	-1.4462	0.74877	-0.490215
	Archboldomys luzonensis	-1.86716	0.414214	-0.699735	0.576986	1.02757
	Archilochus alexandri	-0.250021	-1.03465	0.351414	-1.37028	-1.12087
	Archilochus colubris	-0.429124	-1.84374	0.58287	-1.3467	-0.728204
	Arctictis binturong	3.00998	0.899974	0.755717	0.677913	0.236615
	Arctocebus aureus	0.642681	-0.0205819	-1.96351	0.204162	0.726121
	Arctocebus calabarensis	0.786401	-0.300539	-1.53436	-0.111386	0.825317
	Arctogalidia trivirgata	1.23083	0.90525	0.00250227	0.864622	0.710008
	Arctonyx collaris	1.56047	0.395838	0.785281	0.901714	1.41694
	Ardea alba	1.42635	-0.409414	1.07237	0.964197	0.0257573
	Ardea brachyrhyncha	1.65624	-0.895906	3.96807	-0.780135	0.677721
	Ardea cinerea	2.33378	-2.07266	3.77164	-0.737353	0.402912
	Ardea cocoi	1.6996	-0.28815	0.311754	1.45463	0.169446
	Ardea goliath	2.35844	-0.611745	1.34745	0.757366	0.517082
	Ardea herodias	1.82568	-0.504216	1.21582	1.40733	0.241542
	Ardea humbloti	2.01481	-1.05293	1.41381	0.556479	0.342935
	Ardea insignis	1.8263	-0.173954	1.26325	1.10531	-0.0870828
	Ardea intermedia	1.7791	-1.04728	3.64193	-0.974811	0.801318
	Ardea melanocephala	1.90174	-0.815294	1.23159	0.535163	0.0590584
	Ardea pacifica	1.40085	-0.986739	0.897425	1.28055	0.204705
	Ardea plumifera	1.94013	-0.917064	3.51237	-1.20766	0.723005
	Ardea purpurea	1.39898	-0.420027	0.970576	1.47739	-0.0703606
	Ardea sumatrana	2.0888	-0.925037	0.280283	0.776204	0.554907
	Ardenna bulleri	2.32781	-1.72418	0.0974065	0.513811	-0.480855
	Ardenna carneipes	2.70194	-2.24906	1.36207	-0.131397	-0.254863
	Ardenna creatopus	2.44842	-1.19002	-0.268402	0.921449	-0.428317
	Ardenna gravis	2.80487	-2.16635	1.11625	-0.0274973	-0.123181
	Ardenna grisea	2.93058	-1.89731	1.12821	0.145399	-0.514538
	Ardenna pacifica	2.41711	-2.05416	0.93167	-0.100101	-0.316391
	Ardenna tenuirostris	2.67699	-2.23369	1.38913	-0.141518	-0.33575
	Ardeola bacchus	0.601696	-1.37826	1.56776	0.57302	0.505313
	Ardeola grayii	0.695262	-0.609939	1.65186	0.42965	-0.0477991
	Ardeola idae	0.658643	-0.553034	1.55265	-0.187051	0.346121
	Ardeola ralloides	0.756785	0.0913777	0.922332	0.704028	-0.245782
	Ardeola rufiventris	1.13209	-1.49773	1.29701	-0.419209	0.470443
	Ardeola speciosa	0.723515	-0.751917	0.664976	0.553669	0.234209
	Ardeotis arabs	3.07444	-0.192762	0.24852	0.978383	-0.0255502
	Ardeotis australis	3.33567	-0.221409	0.198373	0.336718	-0.173581
	Ardeotis kori	3.44642	0.0992058	0.176538	0.768736	0.00504433
	Ardeotis nigriceps	3.41783	0.558794	-1.56788	0.986699	-0.0797262
	Ardops nichollsi	0.731874	0.373062	-1.51915	-1.09602	-1.0088
	Arenaria interpres	0.977193	-2.39838	3.08313	-0.877979	0.25839
	Arenaria melanocephala	0.152791	-0.951083	0.362485	1.49988	-0.108824
	Argusianus argus	1.66483	1.16878	-0.273655	0.379929	0.419136
	Arielulus aureocollaris	-0.419837	-1.21071	-1.50194	0.0845244	-0.227733
	Arielulus circumdatus	-0.36637	-1.24198	-1.61088	0.00330693	-0.19945
	Arielulus cuprosus	-0.424742	-0.982442	-2.14518	0.247633	-0.239843
	Arielulus societatis	-0.450644	-1.02743	-2.21986	0.17352	-0.279787
	Arielulus torquatus	-0.456177	-0.964211	-2.08238	0.294716	-0.25691
	Ariteus flavescens	0.137592	-0.393948	-1.53054	-0.576935	-0.710155
	Arremon abeillei	-0.523201	0.682685	-0.0648708	0.0792484	-0.600952
	Arremon aurantiirostris	-0.135884	0.551581	-0.642422	-0.329981	-0.352593
	Arremon brunneinucha	-0.0649146	0.149457	-0.349042	-0.423588	-0.080215
	Arremon castaneiceps	-0.441706	0.548585	-0.162682	0.164378	-0.356055
	Arremon crassirostris	-0.498461	0.583768	-0.03987	0.256178	-0.384217
	Arremon flavirostris	-0.185153	-0.0708201	0.897089	-0.811975	-0.395196
	Arremon franciscanus	-0.588904	0.932426	-0.627976	0.298383	-0.652313
	Arremon schlegeli	-0.347832	0.429562	0.129868	-0.26517	-0.490316
	Arremon semitorquatus	-0.337446	0.809083	-1.07906	-0.0362746	-0.508386
	Arremon taciturnus	-0.357797	0.800035	-1.08422	-0.0461997	-0.528828
	Arremon torquatus	-0.0894216	0.138562	-0.355256	-0.43554	-0.104832
	Arremon virenticeps	-0.295019	0.660616	-1.08874	0.156996	-0.228865
	Arremonops chloronotus	-0.603608	0.316239	0.665109	-0.30458	-0.306515
	Arremonops conirostris	-0.0319516	-0.412568	0.609204	-1.25186	0.148085
	Arremonops rufivirgatus	-0.571125	0.135201	0.857084	-0.565342	-0.334845
	Arremonops tocuyensis	-0.75537	0.745151	0.0919262	0.187507	-0.387716
	Arses insularis	-0.777319	-0.783319	-0.951932	0.338086	0.120017
	Arses kaupi	-0.704315	-1.24175	-0.388207	-0.180693	0.127343
	Arses telescophthalmus	-0.887869	-1.00762	-0.187398	0.237297	0.044095
	Artamella viridis	0.301674	-1.19333	0.736685	0.164367	-0.321314
	Artamus cinereus	-0.388941	-1.48083	1.04185	0.109387	0.185358
	Artamus cyanopterus	-0.243949	-1.13679	1.11277	-0.108254	-0.0648284
	Artamus fuscus	-0.171168	-1.4661	0.370703	-0.0803742	0.312461
	Artamus insignis	-0.351168	-0.886385	-0.209925	0.628267	0.241666
	Artamus leucorynchus	-0.574728	-0.86105	0.217884	0.809753	0.0925203
	Artamus maximus	-0.217811	-0.925751	-0.391254	0.502388	0.330142
	Artamus mentalis	-0.0991524	-1.59855	0.571632	-0.230992	0.362685
	Artamus minor	-0.524426	-1.6207	0.787933	-0.175255	-0.027077
	Artamus monachus	-0.380143	-1.06897	0.14624	0.46293	0.203019
	Artamus personatus	-0.12176	-1.8074	1.06792	-0.448651	0.305711
	Artamus superciliosus	0.132366	-2.27885	1.52624	-1.04818	0.45723
	Artibeus amplus	0.922866	0.247332	-0.911607	-0.944155	-0.450608
	Artibeus anderseni	0.723749	0.308721	-1.5347	-0.978919	-0.672892
	Artibeus aztecus	0.608779	0.222734	-1.50762	-1.06721	-0.790025
	Artibeus cinereus	0.475277	0.113379	-1.48483	-1.18876	-0.931636
	Artibeus concolor	0.559662	0.262525	-1.5034	-0.999923	-0.822392
	Artibeus fimbriatus	0.819204	0.723884	-1.82676	-0.484225	-0.515847
	Artibeus fraterculus	0.777388	0.33376	-1.50487	-0.9439	-0.615446
	Artibeus gnomus	0.401424	0.0773456	-1.50341	-1.22686	-1.00585
	Artibeus hirsutus	1.05367	-0.23876	-0.684508	-1.59991	-0.433591
	Artibeus inopinatus	0.813673	-0.0765709	-0.8031	-1.35093	-0.613902
	Artibeus jamaicensis	1.12577	-0.372349	-0.438473	-1.74094	-0.37912
	Artibeus lituratus	1.09605	-0.0088904	-0.864365	-1.33004	-0.358326
	Artibeus obscurus	0.866701	0.107119	-1.1864	-1.20114	-0.561546
	Artibeus planirostris	0.911534	0.133618	-1.16054	-1.16644	-0.513482
	Artibeus rosenbergii	0.0635305	-0.814479	-1.12402	-0.167302	-0.0182438
	Artibeus toltecus	0.564782	0.0694364	-1.3651	-1.24056	-0.851586
	Artibeus watsoni	0.420687	0.124376	-1.51925	-1.17292	-0.97998
	Artisornis metopias	-1.17635	-0.780489	-1.00239	0.114377	0.03284
	Artisornis moreaui	-1.20241	-0.914243	-0.391796	0.0844738	0.0386285
	Arundinicola leucocephala	-1.03178	-1.02321	-0.0149895	-0.01021	0.1969
	Arvicanthis abyssinicus	-0.392808	1.83166	0.592741	-0.859577	-0.117753
	Arvicanthis ansorgei	-0.140555	1.01387	2.58037	-1.56608	0.0982044
	Arvicanthis blicki	-0.216718	2.30604	-0.516325	-0.501509	0.0423673
	Arvicanthis nairobae	-0.183439	1.99839	-0.0795007	-0.838075	0.037629
	Arvicanthis neumanni	-0.278249	1.98784	-0.0342054	-0.823135	-0.0439706
	Arvicanthis niloticus	-0.198732	1.11478	2.39427	-1.45887	0.0538003
	Arvicanthis rufinus	-0.366244	1.49229	1.8188	-1.03783	-0.0567446
	Arvicola amphibius	-0.261746	1.24925	2.42073	-1.52267	0.260413
	Arvicola sapidus	-0.317095	2.17201	0.972597	-0.574703	0.294546
	Arvicola scherman	-0.794084	2.35515	0.87892	-0.252583	-0.0861069
	Asarcornis scutulata	1.26086	1.34551	2.07176	1.93911	-0.330222
	Asellia patrizii	-0.363938	-1.33677	-1.17603	-0.229494	0.0165222
	Asellia tridens	0.00234266	-1.96697	-0.848554	-1.11255	0.212521
	Aselliscus stoliczkanus	-0.68197	-0.995416	-2.23492	0.0460793	-0.283197
	Aselliscus tricuspidatus	-0.536388	-1.61183	-1.66739	-0.709142	-0.250817
	Ashbyia lovensis	-0.40127	-0.665456	-0.0885757	0.393394	-0.580537
	Asio abyssinicus	1.33565	-0.244534	0.541578	0.113625	-0.0158108
	Asio capensis	1.17581	-1.03866	1.2002	-0.0381267	0.237336
	Asio clamator	1.03884	-1.34401	2.48446	-0.713004	0.634289
	Asio flammeus	0.939567	-0.194621	2.31819	0.389687	-0.386623
	Asio madagascariensis	1.27151	0.246963	0.0338259	0.415119	-0.18773
	Asio otus	1.32412	-0.976943	2.85111	-0.654338	-0.189992
	Asio stygius	1.54726	-0.287846	0.32047	-0.0096811	0.160124
	Aspatha gularis	-0.713095	0.376852	-0.644705	0.90002	0.186692
	Asthenes anthoides	-0.754285	-0.886445	-0.543363	0.0950358	0.325511
	Asthenes baeri	-1.30566	-0.464771	-0.0905935	0.914168	-0.00569373
	Asthenes berlepschi	-0.83304	-1.28638	0.630652	-0.155992	0.277201
	Asthenes coryi	-0.766307	-0.250386	-0.067204	-0.0136764	-0.248274
	Asthenes dorbignyi	-0.756648	0.171127	-1.24051	0.225045	-0.290103
	Asthenes flammulata	-0.863068	-0.823899	-0.324448	0.26114	0.268552
	Asthenes fuliginosa	-0.697084	-0.741293	-0.58148	-0.102378	0.149055
	Asthenes griseomurina	-0.63318	-0.0701275	-0.0827761	-0.167989	-0.347131
	Asthenes harterti	-0.824014	-0.829497	-0.618505	-0.132616	0.0634976
	Asthenes helleri	-0.826264	-0.809845	-0.532873	-0.0285298	0.113557
	Asthenes heterura	-0.983676	-1.19705	0.351908	-0.0665687	0.141068
	Asthenes hudsoni	-1.07092	-0.75604	-0.020327	0.475275	0.134629
	Asthenes humilis	-0.740374	-0.606459	-0.335911	0.0598613	0.10154
	Asthenes luizae	-0.902018	-0.725064	-0.0809463	0.466417	0.282865
	Asthenes maculicauda	-1.0085	-0.622494	-0.649443	0.497279	0.161341
	Asthenes modesta	-0.712953	-1.60292	0.898456	-0.558229	0.330406
	Asthenes moreirae	-0.935683	-0.850068	-0.562659	-0.0964704	-0.0113363
	Asthenes ottonis	-0.989118	-0.760033	-0.96591	0.221383	0.112023
	Asthenes palpebralis	-0.807248	-0.0852463	-0.513419	0.175811	-0.245819
	Asthenes perijana	-0.732128	0.0880969	-0.433616	0.134081	-0.323484
	Asthenes pudibunda	-0.94826	-0.739536	-0.946577	0.248926	0.156043
	Asthenes pyrrholeuca	-0.845477	-1.50875	0.694829	-0.449978	0.217871
	Asthenes sclateri	-0.831776	-0.818435	-0.396705	0.246518	0.289011
	Asthenes urubambensis	-0.888153	-0.919672	-0.514643	0.0849156	0.204603
	Asthenes vilcabambae	-0.635262	-0.30516	-0.228289	-0.0943019	-0.119777
	Asthenes virgata	-0.994868	-0.580353	-0.571647	0.569853	0.189898
	Asthenes wyatti	-0.960583	-0.894982	-0.406912	0.161792	0.158724
	Astrapia mayeri	1.31739	0.138587	-1.91104	0.124618	-0.406068
	Astrapia nigra	0.857502	0.0718177	-1.15077	0.991419	-0.28744
	Astrapia rothschildi	1.47521	0.35198	-1.85352	0.0538575	-0.450331
	Astrapia splendidissima	1.1593	0.205764	-0.783676	0.189846	-0.648215
	Astrapia stephaniae	1.61959	-0.201749	-1.13611	-0.56393	-0.381467
	Atalotriccus pilaris	-1.23999	-0.988501	-0.531585	-0.0485531	-0.0271939
	Atelerix albiventris	0.253105	0.980697	0.844201	0.522257	0.323423
	Atelerix algirus	0.870289	0.45524	1.23044	-0.243787	0.770889
	Atelerix frontalis	0.338177	0.22025	2.15192	-0.238441	0.340934
	Atelerix sclateri	0.183683	1.25439	0.615032	0.863848	0.307132
	Ateles belzebuth	3.66361	0.273625	-0.776611	0.24716	-0.068499
	Ateles chamek	3.47909	0.798549	-1.51909	0.837273	-0.174359
	Ateles fusciceps	3.76347	0.314777	-0.758442	0.289525	0.030312
	Ateles geoffroyi	3.69299	0.283444	-0.776313	0.255152	-0.0404838
	Ateles hybridus	3.74585	0.079144	-0.520706	0.0209802	-0.0190817
	Ateles marginatus	3.55693	0.486047	-1.11382	0.48323	-0.142837
	Ateles paniscus	3.72271	0.293397	-0.775964	0.263279	-0.012134
	Atelocynus microtis	1.64524	1.35615	1.09445	0.394214	1.09299
	Atelornis crossleyi	-0.0316339	-0.772816	-0.824571	0.786331	0.291029
	Atelornis pittoides	-0.105841	-0.948606	0.408012	0.788771	0.256395
	Athene brama	-0.3863	-0.596987	0.524771	0.596505	0.600618
	Athene cunicularia	-0.113953	-0.233313	2.57858	0.449585	-0.047111
	Athene noctua	0.0395909	-1.26982	1.72456	0.0463009	0.762081
	Athene superciliaris	0.212048	0.462748	0.738633	0.00388167	-0.0381075
	Atherurus africanus	2.58509	1.14141	-0.216393	-0.182831	0.0163181
	Atherurus macrourus	2.36173	1.32671	-0.528591	0.0447061	-0.163807
	Atilax paludinosus	1.90984	-1.0092	1.12453	-0.138152	1.38983
	Atlantisia rogersi	-0.406473	0.0265064	-0.718214	0.0361067	0.0807074
	Atlantoxerus getulus	0.547863	1.30592	1.07678	-0.253295	-0.261252
	Atlapetes albiceps	-0.426799	0.0922937	0.531486	-0.213221	-0.322919
	Atlapetes albinucha	-0.278159	0.187274	-0.110666	-0.268483	-0.233225
	Atlapetes albofrenatus	-0.542383	0.48405	-0.158373	0.183551	-0.398017
	Atlapetes blancae	-0.342999	0.00995286	-0.0663373	-0.283345	-0.180096
	Atlapetes canigenis	-0.502433	0.473928	-0.207392	0.150495	-0.368578
	Atlapetes citrinellus	-0.576653	0.47502	-0.139778	0.189696	-0.425465
	Atlapetes flaviceps	-0.449628	0.142595	0.66453	-0.102698	-0.317184
	Atlapetes forbesi	-0.501052	0.460739	-0.240537	0.122666	-0.374992
	Atlapetes fulviceps	-0.703388	0.781956	-0.529548	0.544296	-0.501729
	Atlapetes fuscoolivaceus	-0.426135	0.435822	-0.331626	0.0574342	-0.32263
	Atlapetes latinuchus	-0.518146	0.202754	0.0935	-0.149761	-0.41922
	Atlapetes leucopis	-0.501974	0.478203	-0.186818	0.165995	-0.365618
	Atlapetes leucopterus	-0.467505	-0.252979	1.05618	-0.555681	-0.391345
	Atlapetes melanocephalus	-0.542128	0.247254	0.21089	-0.0534172	-0.417701
	Atlapetes melanolaemus	-0.502284	0.203956	0.0858923	-0.151506	-0.405511
	Atlapetes melanopsis	-0.590369	0.531542	-0.0110337	0.300249	-0.411117
	Atlapetes nationi	-0.465423	0.541362	-0.0748682	0.275878	-0.30663
	Atlapetes pallidiceps	-0.617226	0.530327	-0.00270502	0.300096	-0.437734
	Atlapetes pallidinucha	-0.553313	0.348054	0.445515	0.152028	-0.377213
	Atlapetes personatus	-0.499156	0.151124	-0.48445	0.139604	-0.127842
	Atlapetes pileatus	-0.409929	-0.123591	0.706307	-0.471946	-0.341744
	Atlapetes rufigenis	-0.434724	0.261953	0.173654	-0.0582536	-0.321794
	Atlapetes rufinucha	-0.58845	0.223148	0.194127	-0.0797332	-0.463462
	Atlapetes schistaceus	-0.528773	0.464045	-0.202909	0.14659	-0.3926
	Atlapetes seebohmi	-0.405035	0.148359	0.637917	-0.11271	-0.279156
	Atlapetes semirufus	-0.615931	0.530199	0.00691786	0.310158	-0.431421
	Atlapetes terborghi	-0.614518	0.750953	-0.659554	0.454498	-0.442871
	Atlapetes tricolor	-0.402227	0.2815	0.190006	-0.0351529	-0.288281
	Atrichornis clamosus	0.339394	-1.62694	-0.959404	-0.752757	0.577685
	Atrichornis rufescens	-0.364129	-0.97194	-0.596752	0.170766	0.00592142
	Attagis gayi	1.10263	1.25003	0.506592	0.782216	-0.976329
	Attagis malouinus	1.24394	1.50226	0.56556	0.655773	-1.10256
	Atthis ellioti	-0.978663	0.253018	-1.38516	-0.296145	-1.21489
	Atthis heloisa	-0.985719	0.177282	-1.52685	-0.425712	-1.24981
	Atticora fasciata	-1.33398	-0.739034	0.37926	0.796607	-0.181411
	Atticora melanoleuca	-1.13915	-0.894671	-0.185032	0.401091	-0.104923
	Attila bolivianus	-0.58212	-0.412283	-0.488713	-0.15883	0.504148
	Attila cinnamomeus	-0.425214	-0.208532	0.49665	-0.547701	0.185413
	Attila citriniventris	-0.997836	0.18543	-0.917184	0.651772	0.243721
	Attila phoenicurus	-0.843283	-0.260546	-0.0479006	0.118552	0.290989
	Attila rufus	-0.703923	-0.150818	-0.0301493	0.0972236	0.337103
	Attila spadiceus	-0.524648	-0.761945	1.37446	-0.637345	0.355276
	Attila torridus	-0.384761	-0.0984402	0.114857	-0.418394	0.264594
	Augastes lumachella	-0.847697	0.0623352	-0.729837	-0.417686	-1.0798
	Augastes scutatus	-0.783221	-0.511846	0.228043	-1.00591	-1.06925
	Aulacorhynchus albivitta	0.958561	-1.01614	1.57239	-0.2225	-0.0632868
	Aulacorhynchus atrogularis	1.00602	-0.916807	1.59578	-0.28117	-0.13116
	Aulacorhynchus caeruleogularis	0.952929	-1.03195	1.56744	-0.214856	-0.0537008
	Aulacorhynchus calorhynchus	0.92955	0.0234202	-0.031555	0.386689	-0.300791
	Aulacorhynchus coeruleicinctis	0.498101	0.3309	-0.586282	1.33731	-0.273281
	Aulacorhynchus cyanolaemus	1.26304	-1.06542	1.10639	-0.617135	0.0471646
	Aulacorhynchus derbianus	0.914455	0.734279	0.0139456	0.627651	-0.662763
	Aulacorhynchus haematopygus	0.823957	-0.234811	0.94983	0.371534	-0.306326
	Aulacorhynchus huallagae	1.14491	1.14546	-0.71678	0.59381	-0.694703
	Aulacorhynchus prasinus	1.12975	-0.635469	1.65016	-0.453698	-0.322789
	Aulacorhynchus sulcatus	0.615883	0.145817	0.499169	0.775781	-0.484576
	Aulacorhynchus wagleri	1.02169	-0.876477	1.6008	-0.306606	-0.155723
	Aulacorhynchus whitelianus	0.92649	0.309224	-0.377592	0.585613	-0.350532
	Auliscomys boliviensis	-1.27599	1.10933	0.080216	-0.0785109	0.803742
	Auliscomys pictus	-1.26452	0.662328	0.710219	-0.552965	0.767742
	Auliscomys sublimis	-1.4742	1.02156	0.0302145	-0.176159	0.602649
	Auriparus flaviceps	-1.29167	-0.644429	0.363435	-0.0754347	-0.318782
	Automolus infuscatus	-0.597606	-0.688986	-0.827901	0.499972	0.262463
	Automolus lammi	-0.671496	0.142985	-0.0481292	0.598837	-0.242607
	Automolus leucophthalmus	-1.06821	-0.171657	-0.596853	1.29816	0.0922554
	Automolus melanopezus	-0.607434	-0.695736	-0.938086	0.375069	0.3247
	Automolus ochrolaemus	-0.568532	-0.920984	-0.00441787	0.127619	0.442246
	Automolus rubiginosus	-0.465702	-0.808164	-0.614284	0.207788	0.413362
	Automolus rufipectus	-0.0579971	0.0908382	-0.429503	-0.319902	-0.187162
	Automolus rufipileatus	-0.598215	-0.838225	-0.380635	0.309752	0.35142
	Avahi betsileo	2.14943	0.400757	-1.56512	0.664665	-0.128893
	Avahi cleesei	2.98477	1.15967	-1.4139	0.530797	0.0805234
	Avahi laniger	2.73966	0.869733	-1.14411	-0.258805	-0.51588
	Avahi meridionalis	2.35802	0.671884	-1.58899	0.454856	-0.243134
	Avahi mooreorum	1.38467	1.64268	-0.841759	0.3339	0.44729
	Avahi occidentalis	2.45505	0.965919	-1.60691	0.137168	-0.569872
	Avahi peyrierasi	2.3736	0.152424	-1.28944	0.1651	-0.0747258
	Avahi ramanantsoavanai	2.37445	0.478133	-1.6356	0.631207	0.031344
	Avahi unicolor	2.4388	0.979521	-1.56444	0.170452	-0.576152
	Aviceda cuculoides	0.979328	-0.623837	-0.364507	0.657099	0.163152
	Aviceda jerdoni	0.79837	-1.00017	0.238794	0.974272	0.420348
	Aviceda leuphotes	0.731597	-1.40015	0.640998	0.509739	0.293601
	Aviceda madagascariensis	1.13254	-0.978813	0.999936	0.132968	0.117112
	Aviceda subcristata	1.15566	-0.894012	0.682562	0.238842	0.175481
	Avocettula recurvirostris	-0.770668	0.0378875	-0.850299	-0.5026	-1.03178
	Axis axis	4.24197	0.796093	0.0120792	-0.225467	0.990233
	Axis calamianensis	3.26829	1.52025	-0.0102367	0.19342	1.02378
	Axis kuhlii	3.43603	1.40421	-0.086559	-0.39924	1.47227
	Axis porcinus	3.47162	1.5464	-0.859361	0.0840046	1.02876
	Aythya affinis	1.41919	-0.338031	4.15208	0.0194684	-0.383552
	Aythya americana	1.28499	0.874339	2.70241	1.047	-0.695123
	Aythya australis	1.27165	0.425801	3.61763	0.573652	-0.660307
	Aythya baeri	0.715084	1.24512	1.45236	1.87752	-0.726798
	Aythya collaris	0.705495	1.37982	1.54967	1.86814	-0.764644
	Aythya ferina	1.62775	-0.416524	4.27702	-0.382403	-0.359643
	Aythya fuligula	0.963247	-0.987128	3.80678	0.478725	0.113378
	Aythya innotata	1.03831	0.0387268	-0.0941576	1.31902	0.143559
	Aythya marila	0.878012	-1.17106	3.27792	1.19807	0.331874
	Aythya novaeseelandiae	0.793706	0.135784	1.57009	1.49878	-0.166059
	Aythya nyroca	1.01851	0.729797	2.59722	0.933057	-0.776263
	Aythya valisineria	1.55946	0.325551	3.37786	0.493934	-0.526438
	Babax koslowi	0.12691	-0.156611	0.0609075	-0.0111948	-0.534008
	Babax lanceolatus	-0.1296	-0.710469	0.749992	0.0609828	-0.397109
	Babax waddelli	0.19283	0.21453	0.210761	0.0499371	-0.699704
	Babyrousa babyrussa	3.86426	1.47267	0.397408	0.195443	1.02195
	Babyrousa celebensis	3.48971	1.34538	0.211588	0.0609081	1.56346
	Babyrousa togeanensis	3.60859	0.930793	0.863498	-0.504148	1.73837
	Baeolophus atricristatus	-1.05286	-0.148339	1.16906	0.538184	-0.472738
	Baeolophus bicolor	-0.99986	-0.543132	1.60531	0.233796	-0.221868
	Baeolophus inornatus	-1.04319	-0.381006	1.55546	0.530564	-0.617591
	Baeolophus ridgwayi	-1.28872	0.0507785	1.0712	0.883775	-0.610215
	Baeolophus wollweberi	-1.60695	-0.643525	0.732731	1.02611	-0.31863
	Baeopogon clamans	-0.278266	0.412806	0.0526868	-0.243195	-0.138553
	Baeopogon indicator	0.0473979	-0.0570631	0.184126	-0.933293	0.0443592
	Baiomys musculus	-1.46956	1.09596	0.824665	-2.24935	0.225727
	Baiomys taylori	-1.58471	1.21735	0.58301	-2.11577	0.131217
	Baiyankamys habbema	-1.17475	0.264063	0.824745	0.0949701	1.32577
	Baiyankamys shawmayeri	-1.3685	0.710243	0.317212	0.631897	1.21477
	Balaeniceps rex	2.87352	-0.219229	0.494915	0.63814	0.284062
	Balantiopteryx infusca	-1.49524	-0.879394	-0.971531	-0.689283	0.394811
	Balantiopteryx io	-1.28307	-1.0973	-1.60586	-1.1961	0.463848
	Balantiopteryx plicata	-1.04036	-1.2205	-1.3094	-1.34415	0.674428
	Balearica pavonina	3.32575	-1.73317	2.61363	-0.570928	0.201753
	Balearica regulorum	3.10331	-1.54502	2.0576	-0.038325	0.244296
	Balionycteris maculata	0.439734	0.319537	-1.19239	-1.58914	-0.765776
	Bambusicola fytchii	-0.151734	1.77182	0.807624	0.494519	0.144771
	Bambusicola sonorivox	-0.196055	1.20703	0.979488	0.348988	0.3884
	Bambusicola thoracicus	-0.133774	1.49837	1.10616	0.218038	0.148355
	Bandicota bengalensis	-0.257662	-0.0200344	4.24126	-1.83305	0.902719
	Bandicota indica	0.145941	0.227822	3.83931	-1.66542	1.2751
	Bandicota savilei	-0.234127	1.3438	0.676666	-0.808269	0.90358
	Bangsia arcaei	-0.0948705	0.639256	-0.643919	-0.397141	-0.338566
	Bangsia aureocincta	-0.645779	0.878183	-0.410978	0.652002	-0.368635
	Bangsia edwardsi	-0.331875	0.691258	-0.245948	-0.0455817	-0.404726
	Bangsia melanochlamys	-0.237644	0.875568	-0.219192	-0.165018	-0.523344
	Bangsia rothschildi	-0.0276875	1.53909	-0.780897	-0.265528	-0.808379
	Barbastella barbastellus	-0.510935	-1.78197	-0.0788958	-0.568082	-0.104874
	Barbastella leucomelas	-0.258445	-1.9416	0.438528	-0.714339	0.127121
	Barnardius zonarius	0.796856	0.0774508	2.28914	-0.489763	-0.716782
	Bartramia longicauda	0.0175574	-0.294608	0.484465	1.07022	0.10272
	Baryphthengus martii	0.142132	0.365189	0.545475	-0.107493	0.289012
	Baryphthengus ruficapillus	-0.225564	-0.0454649	0.111779	0.399818	0.582935
	Basileuterus basilicus	-0.994559	-1.01263	-0.145339	0.110913	0.0796214
	Basileuterus belli	-1.31903	-0.40241	-1.04171	0.814475	-0.141037
	Basileuterus bivittatus	-0.87701	-1.07772	-0.190887	-0.0164779	0.161821
	Basileuterus chrysogaster	-1.07645	-0.954791	-0.27799	0.186592	0.0134659
	Basileuterus cinereicollis	-1.03365	-0.885056	-0.395956	0.250415	0.0533953
	Basileuterus conspicillatus	-1.00555	-0.97504	-0.23011	0.157825	0.0727277
	Basileuterus coronatus	-0.879587	-1.0211	-0.173174	0.072738	0.176036
	Basileuterus culicivorus	-0.978477	-0.779356	0.179375	-0.0506906	-0.204427
	Basileuterus flaveolus	-1.0795	-0.812488	-0.390189	0.355036	0.0318035
	Basileuterus fraseri	-1.13337	-0.854091	-0.296455	0.333445	-0.0153484
	Basileuterus griseiceps	-1.13041	-0.452988	-1.28031	0.653245	-0.0121419
	Basileuterus hypoleucus	-1.33183	-0.375109	-0.967531	0.877645	-0.13811
	Basileuterus ignotus	-1.11986	-0.501848	-1.39993	0.549046	-0.0266028
	Basileuterus leucoblepharus	-0.89937	-0.983213	-0.349509	0.0874977	0.149752
	Basileuterus leucophrys	-0.981315	-0.792987	-0.282299	0.387978	0.130945
	Basileuterus luteoviridis	-1.16945	-0.681598	-0.484253	0.536318	-0.0220165
	Basileuterus melanogenys	-0.972922	-0.203854	-1.33425	0.380734	-0.208423
	Basileuterus nigrocristatus	-1.03188	-0.873851	-0.341486	0.274012	0.0649512
	Basileuterus rufifrons	-0.520508	-1.68209	1.08543	-1.18588	0.0635677
	Basileuterus signatus	-1.03742	-1.07042	-0.0588552	0.0642736	0.0378234
	Basileuterus trifasciatus	-1.29836	-0.674385	-0.493708	0.569325	-0.134359
	Basileuterus tristriatus	-1.05776	-0.744381	-0.828926	0.337703	0.0246158
	Basilinna leucotis	-0.83254	-0.0104282	-0.87142	-0.511914	-1.06243
	Basilinna xantusii	-0.594462	-0.562362	-0.0384059	-1.20409	-0.962209
	Basilornis celebensis	0.565526	0.857699	-0.171756	-0.663064	-0.350948
	Basilornis corythaix	0.610817	1.09888	-0.545578	-0.42117	-0.28741
	Basilornis galeatus	0.683637	0.670738	0.0724145	-0.889486	-0.269116
	Basilornis mirandus	-0.114606	0.17091	0.183101	0.405581	0.149303
	Bassaricyon alleni	2.25461	0.31722	-1.28137	0.0398969	0.198962
	Bassaricyon beddardi	1.29062	0.708125	0.442083	0.344848	0.399873
	Bassaricyon gabbii	2.28195	0.302403	-1.28203	0.0575829	0.179486
	Bassaricyon lasius	1.69664	0.416264	0.186063	0.317549	0.182559
	Bassaricyon pauli	1.80674	0.420021	-0.283017	0.132006	0.281443
	Bassariscus astutus	1.58431	-0.174754	1.72513	-0.45247	0.403874
	Bassariscus sumichrasti	1.86172	0.268653	-0.103339	0.442233	-0.12782
	Batara cinerea	0.30494	-1.13092	0.264926	0.295603	0.474905
	Bathmocercus cerviniventris	-1.04065	-0.811681	-0.622954	-0.148474	0.437578
	Bathmocercus rufus	-1.13841	-0.588795	-0.943566	0.104647	0.375193
	Bathmocercus winifredae	-1.36056	-0.684509	0.0996459	0.275117	0.260499
	Bathyergus janetta	0.100209	2.2605	-0.0271511	0.279571	0.130435
	Bathyergus suillus	0.346817	2.29148	-0.138069	0.246168	0.341857
	Batis capensis	-0.425202	-1.61463	-0.150865	-0.185542	-0.160113
	Batis crypta	-0.525227	-1.26772	-0.715224	0.181021	-0.220447
	Batis diops	-0.682368	-0.994203	-0.868341	0.56578	-0.302213
	Batis erlangeri	-0.484186	-0.850666	-0.308028	-0.421555	-0.232759
	Batis fratrum	-0.660754	-1.19398	-0.45255	0.377829	-0.292402
	Batis ituriensis	-0.677992	-1.22016	-0.503656	0.328969	-0.320471
	Batis margaritae	-0.583273	-1.23202	-0.596345	0.27155	-0.248571
	Batis minima	-0.649472	-1.26	-0.602204	0.247132	-0.313221
	Batis minor	-0.455363	-1.44635	-0.413813	-0.00836465	-0.171255
	Batis minulla	-0.696099	-1.06249	-1.02007	0.428612	-0.347065
	Batis mixta	-0.465062	-1.45067	-0.416273	-0.0130949	-0.180997
	Batis molitor	-0.359502	-1.78041	0.0288505	-0.387007	-0.125612
	Batis occulta	-0.449716	-1.6908	-0.290371	-0.31728	-0.213039
	Batis orientalis	-0.800781	-0.976409	-0.754166	0.636662	-0.391026
	Batis perkeo	-0.78995	-1.11903	-1.08678	0.345766	-0.453538
	Batis poensis	-0.867615	-0.97844	-0.713086	0.655722	-0.446081
	Batis pririt	-0.70816	-1.06785	-1.02313	0.422729	-0.35918
	Batis senegalensis	-0.540415	-1.48417	-0.43538	-0.0498443	-0.256688
	Batis soror	-0.617882	-1.29406	-0.704414	0.16596	-0.304311
	Batomys dentatus	-0.377306	2.68723	-0.0921168	-0.332702	0.184004
	Batomys granti	-0.416255	2.6639	-0.118195	-0.364602	0.142647
	Batomys russatus	-0.410898	2.68819	-0.0736892	-0.325247	0.156815
	Batomys salomonseni	-0.327684	2.64386	-0.226417	-0.43966	0.201615
	Batrachostomus auritus	0.622947	-1.04785	-0.370465	0.938172	0.336398
	Batrachostomus cornutus	0.615769	-1.56586	-0.75825	0.117201	0.166086
	Batrachostomus harterti	0.301018	-0.976635	-0.853015	0.987349	0.0268845
	Batrachostomus hodgsoni	0.33477	-1.33937	-0.799105	0.48163	-0.0274401
	Batrachostomus javensis	0.685762	-2.07588	-0.139478	-0.459797	0.16363
	Batrachostomus mixtus	0.238901	-0.935721	-0.727071	1.0837	-0.00440426
	Batrachostomus moniliger	0.489799	-1.00375	-2.2058	0.572567	0.0507761
	Batrachostomus poliolophus	0.237776	-0.937445	-0.723313	1.08475	-0.00710131
	Batrachostomus septimus	0.289721	-0.963512	-0.823433	1.01151	0.021126
	Batrachostomus stellatus	0.097207	-0.796934	-1.4759	1.11661	-0.172472
	Bauerus dubiaquercus	-0.301175	-0.986796	-1.14942	0.396503	-0.0814359
	Bdeogale crassicauda	1.4138	-0.732138	-1.2004	0.182048	1.6397
	Bdeogale jacksoni	1.61752	-0.00882629	-1.35612	0.275855	1.44278
	Bdeogale nigripes	1.43328	-0.0292472	-1.83405	0.813636	1.49485
	Bdeogale omnivora	1.1941	-0.202403	-1.93352	0.765458	1.52577
	Beamys hindei	-0.934987	2.42951	-0.0145903	-0.237623	0.0339417
	Beatragus hunteri	3.61988	1.45991	-0.535682	-0.0556399	1.49833
	Belomys pearsonii	0.435223	1.16948	1.05148	-0.187813	-0.226765
	Berenicornis comatus	2.82663	-0.42184	-0.308805	1.03051	-0.630198
	Berlepschia rikeri	-0.631209	-0.798546	-0.429844	0.226786	0.466441
	Bernieria apperti	-0.980115	-1.00748	-0.157332	-0.0381995	0.23076
	Bernieria cinereiceps	-1.07483	-0.709387	-0.301896	0.366621	0.20761
	Bernieria madagascariensis	-1.15582	-0.384608	-0.200209	0.798239	0.179779
	Bernieria tenebrosa	-0.959896	-0.751304	-0.334501	0.277744	0.294029
	Bernieria zosterops	-1.17388	-0.874814	-0.334977	0.151158	0.0807648
	Berylmys berdmorei	-0.456604	1.47747	0.524933	-0.443674	0.845957
	Berylmys bowersi	-0.297002	1.24419	1.30535	-0.604977	1.00483
	Berylmys mackenziei	-0.443369	1.91992	-0.534583	-0.0860008	0.858718
	Berylmys manipulus	-0.376267	1.11026	1.06322	-0.838972	0.878632
	Bettongia gaimardi	1.8119	1.88049	-1.47069	-0.49936	0.492366
	Bettongia lesueur	1.79287	1.46854	-0.735073	-1.23535	0.756167
	Bettongia penicillata	1.8621	1.52664	-1.1281	-0.820628	0.396223
	Bettongia tropica	1.34655	1.51933	-1.11303	-0.953626	1.02431
	Bias musicus	-0.308737	-1.18514	-0.636159	0.309813	-0.0852037
	Biatas nigropectus	-0.580921	-0.256521	-0.987822	1.04427	0.0231079
	Bibimys chacoensis	-1.19954	2.41756	-0.115594	-0.519528	-0.330953
	Bibimys labiosus	-1.14699	2.39264	-0.192146	-0.576323	-0.296339
	Bibimys torresi	-1.05929	2.11393	0.258127	-0.886131	-0.247264
	Bison bison	5.35747	0.239511	1.05259	-0.495095	1.76644
	Bison bonasus	4.84215	1.19699	-0.0873831	0.333112	1.74134
	Biswamoyopterus biswasi	1.47147	1.91458	-0.240473	0.746956	-0.125433
	Biziura lobata	1.36249	-0.668616	0.700328	0.893117	0.913961
	Blanfordimys afghanus	1.09612	0.25744	0.0603853	0.923343	-1.81066
	Blanfordimys bucharensis	1.63521	0.16329	-1.68608	0.250398	-1.53592
	Blarina brevicauda	-2.54033	1.38166	0.980598	-0.509851	0.944463
	Blarina carolinensis	-2.29608	0.938825	0.796899	-1.03467	0.858686
	Blarina hylophaga	-2.39159	1.15437	0.802278	-0.536671	0.671977
	Blarinella griselda	-2.53464	0.388825	-0.104438	-0.0672172	1.03809
	Blarinella quadraticauda	-2.66849	0.477052	-0.0719776	-0.131429	1.14936
	Blarinella wardi	-2.68315	0.490904	-0.0408975	-0.107324	1.14211
	Blarinomys breviceps	-0.526072	1.29969	-1.15346	-1.58068	0.492123
	Blastocerus dichotomus	3.41637	1.84021	-0.785498	0.0512929	1.75174
	Bleda canicapillus	-0.494955	-0.53027	-0.502445	-0.0458017	0.482952
	Bleda eximius	-0.730115	-0.521234	-0.876557	0.29787	0.498836
	Bleda notatus	-0.61937	-0.738347	-0.552653	0.0510814	0.574265
	Bleda syndactylus	-0.49588	-0.572671	-0.507808	-0.00294627	0.54147
	Blythipicus pyrrhotis	-0.137844	-0.319593	-0.248404	1.07852	0.362357
	Blythipicus rubiginosus	-0.314967	-0.895688	0.479801	0.775802	0.337197
	Boissonneaua flavescens	-0.391543	-0.284453	-0.208952	-0.872084	-0.716963
	Boissonneaua jardini	-0.431734	-0.0777799	-0.468533	-0.638101	-0.727143
	Boissonneaua matthewsii	-0.581817	0.121845	-0.802412	-0.410497	-0.842085
	Bolbopsittacus lunulatus	0.375724	0.846092	0.299637	-0.219519	-0.742169
	Bolborhynchus ferrugineifrons	0.418443	1.04051	0.749344	0.0484614	-1.36023
	Bolborhynchus lineola	0.436351	1.40418	0.434213	0.219729	-1.45983
	Bolborhynchus orbygnesius	0.6234	0.949202	-0.365171	-0.253294	-1.21366
	Bombycilla cedrorum	-0.175345	0.334428	1.09714	-0.381115	-0.696309
	Bombycilla garrulus	-0.106156	0.311596	1.39494	0.0506757	-0.612877
	Bombycilla japonica	-0.191254	0.0762699	0.0660118	0.0678935	-0.293146
	Bonasa bonasia	0.435377	2.06934	1.26785	0.83761	-0.636797
	Bonasa sewerzowi	0.257725	1.91632	1.23658	0.849209	-0.765725
	Bonasa umbellus	0.0962403	2.0282	1.87326	1.52026	-0.59655
	Bos gaurus	4.64074	1.55395	-0.101423	0.698874	1.8066
	Bos javanicus	4.55462	1.52919	-0.0934242	0.683308	1.72634
	Bos mutus	4.66978	1.59361	-0.68127	0.806279	1.6035
	Boselaphus tragocamelus	3.91919	1.88071	-0.254706	0.736367	1.21434
	Bostrychia bocagei	1.33743	-0.713606	0.194852	1.59025	0.323382
	Bostrychia carunculata	1.6285	-1.6126	0.838801	0.782787	0.661095
	Bostrychia hagedash	1.82174	-2.1335	1.83986	0.280125	0.814073
	Bostrychia olivacea	1.4134	-0.904374	0.463505	1.37372	0.369497
	Bostrychia rara	1.43724	-1.09102	-0.383291	1.28299	0.523401
	Botaurus lentiginosus	0.464368	0.869347	-0.0372495	1.63636	0.202344
	Botaurus pinnatus	0.613721	0.5989	-0.432124	1.49543	0.476365
	Botaurus poiciloptilus	0.614059	0.701558	0.633934	1.53628	0.357183
	Botaurus stellaris	0.713982	0.915469	0.749796	1.51027	0.280515
	Bowdleria punctata	-1.10119	-0.611588	-0.138306	0.326382	0.427466
	Brachiones przewalskii	-1.07748	2.24827	-0.133646	-0.304944	-0.114403
	Brachycope anomala	-0.386796	0.62039	0.206341	-0.367926	-0.575989
	Brachygalba albogularis	-0.453971	-1.03453	-0.858951	0.692178	-0.317484
	Brachygalba goeringi	-0.545067	-1.55001	0.941237	0.430084	-0.346764
	Brachygalba lugubris	-0.385472	-1.66705	0.567141	0.140622	-0.273194
	Brachygalba salmoni	-0.197024	-1.36146	-0.888022	0.170556	-0.177643
	Brachylagus idahoensis	-0.0906159	2.18198	1.09512	0.491344	0.0513154
	Brachyphylla cavernarum	1.06347	0.210559	-1.13432	-1.17547	-0.640599
	Brachyphylla nana	0.798557	0.699675	-1.89732	-0.624693	-0.827244
	Brachypteracias leptosomus	0.0717931	-0.508334	-0.370548	1.18276	0.44459
	Brachypteryx hyperythra	-0.325838	-0.886635	0.161726	0.418835	0.555209
	Brachypteryx leucophrys	-0.927274	-0.992381	0.0251812	0.362797	-0.00740118
	Brachypteryx montana	-0.814898	-1.09854	0.0608831	0.199408	0.0698405
	Brachypteryx stellata	-0.611803	-0.217778	0.158158	0.231585	-0.332353
	Brachyramphus brevirostris	2.36503	-2.19009	0.327176	-1.11061	0.0198981
	Brachyramphus marmoratus	1.86814	-2.09332	-0.655852	-0.110476	0.197523
	Brachyramphus perdix	2.15795	-2.81473	0.361971	-0.929356	0.374306
	Brachytarsomys albicauda	0.143836	1.57175	0.0591143	-0.17102	0.0646085
	Brachytarsomys villosa	0.30777	1.72784	-0.866356	-0.212623	0.154114
	Brachyteles arachnoides	4.07739	1.04583	-1.40297	0.88481	-0.59016
	Brachyteles hypoxanthus	4.24275	0.725622	-0.987933	0.611893	-0.410791
	Brachyuromys betsileoensis	-0.710681	1.61848	1.07381	-0.837017	0.353432
	Brachyuromys ramirohitra	-0.800192	1.98488	0.321679	-0.490597	0.29127
	Bradornis infuscatus	-1.18584	-0.636165	0.83911	0.483527	0.39734
	Bradornis mariquensis	-0.990447	-0.464122	0.438984	0.0811325	0.228696
	Bradornis microrhynchus	-1.40096	-0.360477	-0.176129	0.729968	0.222074
	Bradornis pallidus	-1.08918	-0.256042	0.106244	0.305575	0.157763
	Bradypterus accentor	-1.08376	-0.956496	-0.0634452	0.0375749	0.214934
	Bradypterus alfredi	-1.18492	-0.532041	-0.512781	0.530698	0.181672
	Bradypterus alishanensis	-1.12492	-0.917969	0.141538	0.140763	0.208638
	Bradypterus baboecala	-1.29142	-0.332458	-1.14509	0.67772	0.0762092
	Bradypterus bangwaensis	-1.00313	-0.60826	-0.81185	0.315223	0.292892
	Bradypterus barratti	-1.06923	-0.352823	-1.35148	0.553304	0.244424
	Bradypterus carpalis	-1.25254	-0.188251	-0.850859	0.948581	0.175762
	Bradypterus castaneus	-1.1801	-0.727101	0.176586	0.425487	0.205246
	Bradypterus caudatus	-1.07549	-0.763082	0.204653	0.361604	0.293434
	Bradypterus cinnamomeus	-1.10358	-0.582585	-0.682222	0.403647	0.224437
	Bradypterus davidi	-1.24987	-0.848876	-0.301509	0.154707	0.0695607
	Bradypterus grandis	-1.23188	-0.260767	-1.03459	0.792156	0.157021
	Bradypterus graueri	-1.24766	-0.192958	-0.126367	0.636075	-0.0774183
	Bradypterus lopezi	-1.00895	-0.610847	-0.813326	0.312385	0.287046
	Bradypterus luteoventris	-1.15068	-0.988321	0.194717	0.0604615	0.170847
	Bradypterus major	-1.38588	-0.64201	0.0364267	0.563297	0.0368316
	Bradypterus mandelli	-1.33192	-0.854284	0.232346	0.291297	0.0477886
	Bradypterus montis	-1.12095	-0.897643	-0.0612385	0.11613	0.193852
	Bradypterus palliseri	-1.3372	-0.807469	-0.283959	0.235524	0.00488637
	Bradypterus seebohmi	-1.17649	-0.869963	-0.323605	0.108201	0.129184
	Bradypterus sylvaticus	-1.03121	-0.816756	-0.368046	0.138147	0.261324
	Bradypterus tacsanowskius	-1.24309	-0.687088	-0.240925	0.397069	0.1217
	Bradypterus thoracicus	-1.36616	-0.695272	-0.168516	0.420179	0.0175152
	Bradypterus timorensis	-1.17117	-0.879889	-0.322972	0.0993321	0.130731
	Bradypterus victorini	-1.31563	-0.783195	-0.232022	0.273254	0.035087
	Bradypus pygmaeus	2.96611	1.12852	-1.48646	0.406973	-0.175113
	Bradypus torquatus	3.04046	1.14697	-1.49947	0.414879	-0.107223
	Bradypus tridactylus	3.14931	0.848255	-1.08635	0.0759561	-0.0445597
	Bradypus variegatus	3.38723	0.265319	-0.261085	-0.585802	0.10183
	Branta bernicla	2.10799	0.768995	1.18372	0.788733	-0.793132
	Branta canadensis	2.48788	0.520959	2.43591	0.434972	-0.449525
	Branta hutchinsii	2.34252	0.90902	1.83542	0.931742	-0.604861
	Branta leucopsis	2.23572	0.623423	1.82305	0.513635	-0.679832
	Branta ruficollis	2.01503	0.5591	2.03741	0.724587	-0.84114
	Branta sandvicensis	2.21472	1.17493	0.626887	1.40883	-0.878343
	Brotogeris chiriri	0.214505	1.33832	1.04802	0.122958	-1.19548
	Brotogeris chrysoptera	0.472315	0.691258	1.05554	-0.574123	-0.95045
	Brotogeris cyanoptera	0.024273	1.01216	1.01051	0.337018	-1.00826
	Brotogeris jugularis	0.472922	0.549743	2.21517	-0.690723	-1.00962
	Brotogeris pyrrhoptera	0.309432	1.24779	1.37293	-0.121357	-1.22404
	Brotogeris sanctithomae	0.39161	0.889107	0.888005	-0.324384	-0.990497
	Brotogeris tirica	0.412435	0.725367	1.22954	-0.405477	-0.932773
	Brotogeris versicolurus	0.182103	1.22085	1.02722	0.213456	-1.08211
	Brucepattersonius albinasus	-1.68173	0.241113	-0.36806	-0.0640169	1.05181
	Brucepattersonius griserufescens	-1.5716	0.214919	-0.611076	-0.183235	1.11848
	Brucepattersonius guarani	-1.68369	0.538727	-0.96116	0.209374	1.06376
	Brucepattersonius igniventris	-1.75371	0.581214	-0.804764	0.328806	1.03294
	Brucepattersonius iheringi	-1.61318	0.149982	0.157688	-0.0747029	1.14205
	Brucepattersonius misionensis	-1.63255	0.556097	-0.949222	0.231685	1.11539
	Brucepattersonius paradisus	-1.83506	0.630615	-0.658071	0.442553	0.986397
	Brucepattersonius soricinus	-1.65738	0.531486	-1.02215	0.167942	1.07663
	Bubalornis albirostris	-0.161871	0.344876	0.56074	-0.260933	-0.106654
	Bubalornis niger	-0.386687	0.64049	0.010201	0.372874	-0.0744425
	Bubalus arnee	4.72337	0.648883	1.3659	-0.224913	1.80244
	Bubalus depressicornis	4.34618	1.57353	-0.378291	0.17223	1.51366
	Bubalus mindorensis	4.62497	0.884973	0.0722979	0.00663034	1.46588
	Bubalus quarlesi	4.04196	1.57539	-0.76704	0.457963	1.42688
	Bubo africanus	1.57219	-1.42834	0.775809	0.975082	0.191271
	Bubo ascalaphus	2.54612	-0.580228	0.615458	0.365527	0.169051
	Bubo bengalensis	2.31046	-0.545798	0.876455	0.542328	0.00899797
	Bubo blakistoni	1.65952	0.444149	0.230671	0.00663378	0.476259
	Bubo bubo	2.75377	-1.0576	1.48738	-0.0494311	0.246969
	Bubo capensis	2.54516	-0.9173	1.14283	-0.284528	-0.0704596
	Bubo cinerascens	1.5784	-1.04437	0.603461	0.971367	-0.0649659
	Bubo coromandus	2.29432	-0.0301017	-0.214828	0.706851	-0.184841
	Bubo lacteus	2.45479	-0.453859	0.39221	0.535216	0.118175
	Bubo leucostictus	1.43026	-1.26155	-0.451102	1.28965	0.229885
	Bubo magellanicus	2.17469	-0.6586	1.05517	0.266517	0.0245461
	Bubo nipalensis	2.68069	-0.265392	-1.00399	0.115053	0.0249186
	Bubo philippensis	2.17347	0.487892	-1.08152	1.17006	-0.299543
	Bubo poensis	1.50564	-1.00837	-0.233964	1.33215	0.136725
	Bubo scandiacus	1.65415	-0.0353479	1.52649	1.87349	-0.282346
	Bubo shelleyi	2.1531	0.466397	-1.11556	1.13522	-0.325872
	Bubo sumatranus	2.28103	-1.18196	-1.19558	0.682221	0.669589
	Bubo virginianus	2.58268	-1.49019	2.30274	-0.711876	0.274218
	Bubulcus ibis	0.749692	-1.10752	1.28603	1.04523	0.230275
	Bucanetes githagineus	-0.494953	1.30949	0.589182	0.190688	-1.35674
	Buccanodon duchaillui	0.659967	-0.275415	-0.149482	0.2513	-1.03218
	Bucco capensis	0.199943	-0.57722	0.303587	0.303151	-0.375415
	Bucephala albeola	0.467466	-1.2574	2.8922	1.06324	0.224719
	Bucephala clangula	0.844968	-1.10834	3.298	1.14787	0.293173
	Bucephala islandica	0.47492	-0.225673	1.96956	2.25872	0.103485
	Buceros bicornis	2.89337	0.0848856	-0.389566	1.41347	-0.56263
	Buceros hydrocorax	2.53926	0.286985	0.0225732	1.52633	-1.01459
	Buceros mindanensis	2.82707	-0.0302168	-0.50577	1.35009	-0.581629
	Buceros rhinoceros	3.0346	0.419211	-1.23402	1.25652	-0.704635
	Bucorvus abyssinicus	3.47657	-1.02622	0.106304	1.56023	-0.576759
	Bucorvus leadbeateri	3.99582	-1.64284	0.936943	0.508593	-0.535917
	Budorcas taxicolor	4.40599	0.986078	0.545553	-0.116832	1.7296
	Buettikoferella bivittata	-0.786458	-1.03996	0.418542	0.0227068	0.448485
	Bugeranus carunculatus	3.42402	-0.57644	1.22633	-0.0758467	0.366947
	Bullimus bagobus	-0.198886	2.22267	0.385078	-0.337583	0.655793
	Bullimus gamay	-0.326766	2.52298	-0.0157249	0.00940566	0.577619
	Bullimus luzonicus	0.0715682	1.78543	0.845847	-0.895118	0.829676
	Bulweria bulwerii	2.7247	-3.32044	0.432497	-0.81989	-0.679071
	Bulweria fallax	2.43271	-2.72197	0.727077	0.149998	-0.759059
	Bunolagus monticularis	1.50602	1.68462	-0.870045	-0.76741	0.903998
	Bunomys andrewsi	-0.993187	0.791783	-0.218141	0.00565921	1.1456
	Bunomys chrysocomus	-1.15371	0.848903	0.0300456	0.181034	1.04333
	Bunomys coelestis	-1.07943	1.05431	-0.722309	0.267606	1.08342
	Bunomys fratrorum	-0.923747	0.764285	-0.326136	-0.0724343	1.18704
	Bunomys penitus	-0.973158	1.10628	-0.684791	0.328919	1.19175
	Bunomys prolatus	-1.04107	1.06036	-0.736117	0.265252	1.11779
	Buphagus africanus	-0.462307	-0.748829	-0.275854	0.445472	0.510848
	Buphagus erythrorhynchus	-0.57707	-0.727207	-0.175998	0.52449	0.42542
	Burhinus bistriatus	1.7235	-0.885434	-0.0315533	0.817145	0.208643
	Burhinus capensis	1.67736	-1.97363	0.85943	0.0851531	0.374818
	Burhinus grallarius	1.72284	-1.38547	0.371603	0.518364	0.331576
	Burhinus indicus	1.79303	-0.75067	0.239762	0.314698	-0.174652
	Burhinus oedicnemus	1.60226	-1.16568	0.153936	0.564022	0.100641
	Burhinus senegalensis	1.67967	-1.59914	0.728381	0.0117543	0.0712715
	Burhinus superciliaris	1.39549	-0.929972	-0.379173	1.03788	0.0838559
	Burhinus vermiculatus	1.46702	-2.04195	0.631918	0.267248	0.350752
	Burramys parvus	-0.537317	0.818228	-0.345335	0.79883	-0.495905
	Busarellus nigricollis	2.11344	-0.823322	0.553852	-0.227081	0.0475507
	Butastur indicus	1.16895	0.0250552	0.851442	0.189088	-0.0825391
	Butastur liventer	0.937324	-0.558553	0.590581	0.366311	0.236029
	Butastur rufipennis	0.924522	-1.38865	0.29861	0.238479	0.744957
	Butastur teesa	0.790359	-0.359147	0.485192	0.654562	0.149511
	Buteo albigula	1.76057	0.022743	-0.175294	0.481314	-0.376067
	Buteo albonotatus	2.0124	-0.31274	0.354609	0.153002	-0.144388
	Buteo augur	2.051	-0.428652	0.348142	0.309073	0.0827849
	Buteo auguralis	1.37342	-0.578052	-0.0220751	1.16993	0.115709
	Buteo brachypterus	1.93129	-0.821001	0.699606	-0.141345	-0.0895474
	Buteo brachyurus	1.9119	-0.461955	0.544684	-0.131808	-0.219211
	Buteo buteo	2.04632	-0.712212	1.64619	-0.036281	-0.167549
	Buteo galapagoensis	1.90345	-0.189407	0.323606	0.664745	0.00749492
	Buteo hemilasius	1.76617	-0.0269576	0.656344	0.886494	0.00814787
	Buteo jamaicensis	2.11752	-1.02579	1.84812	-0.293619	0.219058
	Buteo japonicus	1.94723	-0.97286	1.59709	0.135667	0.0326558
	Buteo lagopus	1.78584	-0.600376	1.82415	0.483883	-0.138965
	Buteo lineatus	1.27035	-0.221196	0.642856	0.859267	-0.0280444
	Buteo nitidus	1.62635	-0.507005	0.0179141	0.458343	-0.0380594
	Buteo oreophilus	1.56759	0.401079	-0.923813	1.23402	-0.275999
	Buteo plagiatus	1.57205	-0.625335	-0.00414484	0.526525	0.036068
	Buteo platypterus	1.52488	-0.258458	0.331803	0.541278	-0.282009
	Buteo refectus	2.02502	-0.336689	0.527094	0.400372	-0.0839139
	Buteo regalis	1.84056	0.0467278	1.21996	0.845902	-0.162969
	Buteo ridgwayi	1.91421	0.0649051	-0.139527	0.583213	-0.184714
	Buteo rufinus	1.91968	-0.225122	1.2263	0.525128	-0.139453
	Buteo rufofuscus	2.20065	-0.576581	0.574705	0.185827	0.147084
	Buteo socotraensis	1.6991	-0.112125	0.733411	1.01381	-0.0792223
	Buteo solitarius	2.35492	-1.18952	-0.931828	0.128052	-0.0793476
	Buteo swainsoni	1.86076	-1.02086	0.959215	0.40236	0.239508
	Buteo trizonatus	1.82328	-0.0214442	-0.165145	0.583488	-0.217517
	Buteo ventralis	2.10908	-0.0468603	0.162468	0.397697	-0.0561851
	Buteogallus aequinoctialis	1.50553	-1.18113	-1.27126	0.377632	0.961629
	Buteogallus anthracinus	1.78267	-0.74864	-0.0905748	0.0721497	0.644756
	Buteogallus coronatus	3.12326	-0.63692	-0.00137159	-0.636359	0.45421
	Buteogallus gundlachii	1.54132	-0.167226	-0.916705	0.732238	0.494927
	Buteogallus lacernulatus	1.72302	0.553154	-0.367464	0.778045	0.158816
	Buteogallus meridionalis	2.18116	-1.0241	-0.173505	-0.79945	0.656229
	Buteogallus schistaceus	1.64333	0.233464	-0.0345354	0.538462	0.119656
	Buteogallus solitarius	2.82985	-0.0682372	-0.932003	0.155102	0.358313
	Buteogallus urubitinga	2.29578	-0.9134	0.299759	-0.780282	0.673109
	Buthraupis aureodorsalis	0.219814	1.08705	0.0900419	-0.387631	-0.381517
	Buthraupis eximia	0.238608	1.24996	0.0566637	-0.584111	-0.606525
	Buthraupis montana	0.150374	1.4378	-0.779227	-0.0242185	-0.395594
	Buthraupis wetmorei	-0.308377	0.124158	-0.0670458	0.117477	0.118061
	Butorides striata	0.364158	-0.262098	0.460136	0.41341	0.267105
	Bycanistes albotibialis	2.68212	0.136687	-0.43131	1.12752	-1.09953
	Bycanistes brevis	2.89996	-0.275818	0.166886	0.698417	-0.920587
	Bycanistes bucinator	2.48942	-0.200999	0.600001	0.957616	-1.24149
	Bycanistes cylindricus	2.67275	0.132522	-0.433685	1.12295	-1.10894
	Bycanistes fistulator	2.59883	-0.314262	0.262514	0.682894	-1.21369
	Bycanistes sharpii	2.57767	-1.0498	-0.148489	0.965945	-0.499702
	Bycanistes subcylindricus	2.89513	-0.630111	0.366528	0.631813	-0.733551
	Cabassous centralis	1.9079	-1.30004	-0.187131	-0.36641	2.07708
	Cabassous chacoensis	1.07606	-0.621418	-0.619608	0.647341	1.47434
	Cabassous tatouay	1.63581	-0.80067	-0.0378569	0.422729	1.97691
	Cabassous unicinctus	1.92244	-1.29358	-0.183443	-0.359318	2.09169
	Cacajao ayresi	2.94409	0.506777	-0.988792	0.000580369	0.111843
	Cacajao calvus	2.92382	0.636567	-1.13929	0.151024	0.111859
	Cacajao hosomi	3.06387	0.204683	-0.565753	-0.341424	0.185029
	Cacatua alba	2.2444	-0.200582	0.116121	0.386473	-0.697941
	Cacatua ducorpsii	1.96881	0.404065	-0.299306	0.810948	-1.08609
	Cacatua galerita	2.53979	0.526075	0.55637	0.291079	-1.19072
	Cacatua goffiniana	1.95526	-0.034031	0.87466	0.304613	-1.21546
	Cacatua haematuropygia	1.97329	0.686723	-0.186514	0.631127	-1.4125
	Cacatua leadbeateri	1.73244	0.0539599	-0.253228	1.13577	-0.861042
	Cacatua moluccensis	2.42971	0.770489	-0.333514	0.620945	-1.009
	Cacatua ophthalmica	1.87664	1.17847	-0.772949	0.693685	-0.984068
	Cacatua pastinator	2.194	-0.273685	0.647499	0.425929	-0.707282
	Cacatua sanguinea	2.40205	-0.206522	1.17107	-0.115674	-0.948995
	Cacatua sulphurea	2.28189	-0.131136	1.20771	-0.233502	-1.20576
	Cacatua tenuirostris	2.15131	0.902031	0.0355895	0.807274	-1.28197
	Cacicus cela	0.302156	0.013985	-0.328027	-0.130846	0.00636677
	Cacicus chrysonotus	-0.221746	0.0930846	-1.11979	0.704117	0.0464133
	Cacicus chrysopterus	-0.17131	-0.204472	-0.18737	0.0162606	-0.227715
	Cacicus haemorrhous	-0.122057	0.107624	-1.1574	0.696692	0.131686
	Cacicus koepckeae	-0.324607	0.151596	-0.911611	0.861652	-0.0100462
	Cacicus melanicterus	-0.0466759	-0.330214	-0.270231	0.285515	0.180606
	Cacicus sclateri	-0.10528	-0.613881	-0.525733	0.0672811	0.1874
	Cacicus solitarius	-0.428808	-0.527263	-0.430181	0.935245	0.382516
	Cacicus uropygialis	-0.386337	-0.315968	-1.2618	0.883511	0.299601
	Cacomantis aeruginosus	0.127512	-0.358681	-1.66534	-0.593429	0.150303
	Cacomantis castaneiventris	-0.590401	-0.871589	-0.409796	0.304981	0.311228
	Cacomantis flabelliformis	0.147391	-1.31607	-1.1711	-0.650289	0.773871
	Cacomantis merulinus	-0.44013	-1.27022	1.16108	-0.467609	0.113608
	Cacomantis passerinus	-0.318921	-1.34806	0.920039	-0.652883	0.178965
	Cacomantis sonneratii	-0.559111	-1.2718	0.687046	0.0141857	0.351777
	Cacomantis variolosus	0.266407	-1.95738	-0.369875	-1.37626	0.800075
	Caenolestes caniventer	-0.901298	0.318319	-1.19018	0.270428	0.477177
	Caenolestes condorensis	-0.756047	0.0676516	-0.699656	0.00939932	0.589553
	Caenolestes convelatus	-0.99958	0.339982	-1.07396	0.35008	0.409133
	Caenolestes fuliginosus	-1.39814	0.502099	-0.423822	0.818721	0.164821
	Cairina moschata	1.07686	0.64403	2.64621	1.82821	-0.131902
	Calamanthus campestris	-0.714502	-0.751525	0.0103888	0.499741	-0.498043
	Calamanthus fuliginosus	-0.282574	-1.50803	1.13671	-0.296508	-0.145572
	Calamospiza melanocorys	-0.799417	0.634538	0.758908	0.222626	-0.284855
	Calandrella acutirostris	-1.20364	0.312087	0.0129109	0.371001	-0.116139
	Calandrella brachydactyla	-0.97518	-0.203295	0.936441	-0.238692	0.00123455
	Calandrella cheleensis	-1.08305	0.16683	0.133816	0.175691	-0.0333742
	Calandrella cinerea	-0.967524	-0.0308309	1.11766	-0.181997	-0.0874749
	Calandrella raytal	-1.25519	-0.379887	0.314492	0.196027	0.180972
	Calandrella rufescens	-0.846013	0.396332	0.398485	-0.167929	-0.209746
	Calandrella somalica	-1.06457	-0.146396	0.372423	0.0437578	0.100914
	Calcarius lapponicus	-1.01953	-0.0200125	0.99041	0.293681	-0.103518
	Calcarius ornatus	-0.892708	0.289165	0.13231	0.558374	-0.535328
	Calcarius pictus	-0.324303	-0.742384	1.12025	0.00464176	-0.408818
	Calcochloris obtusirostris	-0.737075	-1.33994	0.333275	-0.881687	0.817869
	Calcochloris tytonis	-1.14665	-0.0407052	-1.08021	0.672421	0.63867
	Calherodius leuconotus	1.40095	-0.185633	1.25859	-0.174489	-0.0192367
	Calicalicus madagascariensis	-0.0217284	-1.71589	-0.164003	-0.00720001	-0.330017
	Calicalicus rufocarpalis	-0.389354	-0.82023	-1.35187	1.03208	-0.549771
	Calidris acuminata	0.239707	-1.3773	1.28852	0.459211	-0.216864
	Calidris alba	0.415593	-1.38061	1.49505	0.206358	-0.495625
	Calidris alpina	0.532001	-1.96804	2.10321	-0.228636	-0.299555
	Calidris bairdii	0.154977	-2.17231	1.8676	-0.0157483	-0.101277
	Calidris canutus	0.454524	-1.56634	1.66765	0.270054	0.233474
	Calidris falcinellus	0.259724	-1.63711	2.04588	-0.96792	0.27079
	Calidris ferruginea	0.805721	-2.87027	3.32631	-1.19476	0.0670384
	Calidris fuscicollis	0.251173	-1.80505	1.77217	-0.0240328	-0.263548
	Calidris himantopus	0.24261	-1.52909	1.45928	0.287744	-0.234532
	Calidris maritima	0.375217	-1.16395	1.33661	0.340264	-0.39592
	Calidris mauri	-0.157864	-1.48685	0.993156	0.551376	-0.456393
	Calidris melanotos	0.537988	-1.93047	2.12582	-0.169797	-0.00945566
	Calidris minuta	0.392418	-2.44916	2.97362	-1.30677	-0.363382
	Calidris minutilla	0.100003	-2.55292	2.24926	-0.444806	-0.204389
	Calidris ptilocnemis	0.069737	-1.3047	0.840274	0.965309	-0.0651437
	Calidris pugnax	0.249318	-1.92079	1.7244	-0.706957	0.361791
	Calidris pusilla	0.0964746	-1.87383	1.73295	-0.099479	-0.41894
	Calidris pygmaea	0.224927	-0.814801	-0.476133	0.378982	-0.0764906
	Calidris ruficollis	0.0124894	-1.14748	1.06605	0.348897	-0.70806
	Calidris subminuta	0.0379041	-1.3771	1.24833	0.268054	-0.546876
	Calidris subruficollis	0.149809	-0.751783	-0.51573	0.272686	0.037792
	Calidris temminckii	0.113876	-2.24805	2.15636	-0.457589	-0.283843
	Calidris tenuirostris	0.792748	-0.475823	1.30608	0.408107	-0.334594
	Calidris virgata	0.32958	-1.12032	-0.274143	0.182737	0.00336937
	Caliechthrus leucolophus	-0.375782	-0.118078	-0.193857	0.893292	0.378316
	Callacanthis burtoni	-0.0562055	1.42047	1.03535	-0.0644207	-1.1981
	Callaeas cinereus	1.88111	0.577458	-0.169687	0.697857	-1.49758
	Callibella humilis	1.22832	-0.17621	-1.1256	-0.244462	-0.0505579
	Callicebus aureipalatii	2.04474	0.838009	-1.47422	0.375353	-0.0687558
	Callicebus baptista	2.21701	0.992537	-1.60954	0.111354	-0.17335
	Callicebus barbarabrownae	2.30176	0.597221	-1.21974	-0.160376	-0.0193578
	Callicebus bernhardi	2.10084	0.927256	-1.5027	0.270991	-0.142155
	Callicebus brunneus	2.24897	0.812827	-1.64285	0.230163	-0.217846
	Callicebus caligatus	2.25707	0.819635	-1.63371	0.240384	-0.208236
	Callicebus caquetensis	2.0769	0.865773	-1.50185	0.325928	-0.0847567
	Callicebus cinerascens	2.25707	0.819635	-1.63371	0.240384	-0.208236
	Callicebus coimbrai	2.39187	0.370934	-0.901068	-0.417228	0.0353434
	Callicebus cupreus	2.29953	0.594611	-1.22388	-0.164627	-0.022343
	Callicebus discolor	2.30109	0.593684	-1.22706	-0.167035	-0.0215185
	Callicebus donacophilus	2.3238	0.502194	-1.23127	-0.119077	-0.187873
	Callicebus dubius	2.25707	0.819635	-1.63371	0.240384	-0.208236
	Callicebus hoffmannsi	2.16169	0.886898	-1.63012	0.172769	-0.111144
	Callicebus lucifer	2.21077	0.900639	-1.63549	0.180922	-0.0655731
	Callicebus lugens	2.18745	0.890271	-1.6414	0.169549	-0.0889988
	Callicebus medemi	2.21077	0.900639	-1.63549	0.180922	-0.0655731
	Callicebus melanochir	2.26903	0.929783	-1.61356	0.215672	-0.00555611
	Callicebus modestus	2.25707	0.819635	-1.63371	0.240384	-0.208236
	Callicebus moloch	2.30422	0.732568	-1.66455	0.267207	-0.340638
	Callicebus nigrifrons	2.18432	0.892123	-1.63504	0.174359	-0.0906458
	Callicebus oenanthe	2.27758	0.59291	-1.21167	-0.159589	-0.0406737
	Callicebus olallae	2.3745	0.524733	-1.21841	-0.0943515	-0.136948
	Callicebus ornatus	2.11488	0.732399	-1.67514	0.263712	0.0159509
	Callicebus pallescens	2.39296	0.153316	-0.637204	-0.657702	0.00921726
	Callicebus personatus	2.27383	0.931916	-1.61235	0.218012	-0.000736319
	Callicebus purinus	2.30489	0.595369	-1.2261	-0.165187	-0.0177109
	Callicebus regulus	2.18745	0.890271	-1.6414	0.169549	-0.0889988
	Callicebus stephennashi	2.0488	0.911782	-1.49788	0.261241	-0.191208
	Callicebus torquatus	2.20921	0.901566	-1.6323	0.18333	-0.0663976
	Callimico goeldii	1.3699	0.339483	-1.79119	0.295067	0.44071
	Callipepla californica	-0.0547799	1.21951	3.55562	0.240967	-0.80513
	Callipepla douglasii	-0.495236	1.10247	1.86288	1.27373	-0.347531
	Callipepla gambelii	-0.406806	1.75055	2.29037	1.16292	-0.822563
	Callipepla squamata	-0.695797	1.49615	1.88398	1.74259	-0.512082
	Calliphlox amethystina	-0.539452	-0.891347	0.354568	-1.55535	-0.938298
	Calliphlox bryantae	-0.544443	-0.729099	0.170634	-1.37205	-0.921197
	Calliphlox evelynae	-0.757631	-0.721646	0.352374	-1.26901	-1.08644
	Calliphlox mitchellii	-0.801264	-0.217777	-0.507658	-0.770451	-1.08835
	Callistomys pictus	0.20496	2.19811	0.172238	-0.446409	0.586302
	Callithrix aurita	0.973089	0.570562	-0.417993	0.386463	-0.045145
	Callithrix flaviceps	0.991193	0.559849	-0.454776	0.358637	-0.0356173
	Callithrix geoffroyi	1.02848	0.364822	-0.0287805	0.182977	-0.00871594
	Callithrix jacchus	1.06431	0.141169	0.244953	-0.0292733	-0.04205
	Callithrix kuhlii	1.21352	0.105304	0.0920649	-0.118081	0.0376445
	Callithrix penicillata	1.24095	-0.0371454	0.33089	-0.335092	0.113742
	Callocephalon fimbriatum	1.67837	-0.00875206	0.0891394	-0.00632627	-0.658495
	Callonetta leucophrys	0.876301	1.18158	2.38055	0.747665	-1.10209
	Callosciurus adamsi	0.619589	1.32203	-0.881549	0.160015	-0.191668
	Callosciurus albescens	0.540836	1.02816	0.564585	0.12299	-0.189494
	Callosciurus baluensis	0.60695	1.24913	0.11786	0.308573	-0.12192
	Callosciurus caniceps	1.08501	0.224725	0.933448	-1.02414	0.124967
	Callosciurus erythraeus	0.891538	0.85968	-0.0646254	-0.341139	0.0129536
	Callosciurus finlaysonii	0.904056	0.849906	-0.0952762	-0.365003	0.0184502
	Callosciurus inornatus	0.472944	1.32789	0.391833	0.516801	-0.190941
	Callosciurus melanogaster	0.447475	1.54033	-0.278725	0.649776	-0.2288
	Callosciurus nigrovittatus	0.634561	1.08207	-0.270617	-0.0283474	-0.176933
	Callosciurus notatus	0.970643	0.219911	1.00595	-0.98999	0.0313276
	Callosciurus orestes	0.521451	1.4747	-0.473559	0.495672	-0.199674
	Callosciurus phayrei	0.454072	1.50685	-0.359672	0.579165	-0.239621
	Callosciurus prevostii	0.982314	1.32203	-1.14516	0.021868	0.0982816
	Callosciurus pygerythrus	0.617491	0.987553	0.41329	0.0113349	-0.148392
	Callosciurus quinquestriatus	0.451566	1.22205	0.172327	0.316655	-0.258584
	Calochaetes coccineus	-0.540709	0.58833	-0.792725	0.531684	-0.10998
	Calocitta colliei	0.614858	-0.277051	0.816814	0.724347	-0.108073
	Calocitta formosa	0.873245	-0.108469	1.23874	0.192408	-0.352728
	Caloenas nicobarica	2.25969	0.345777	-0.387499	-1.25273	-0.10215
	Calomys boliviae	-1.49589	2.38127	0.284723	-0.10196	-0.348835
	Calomys callidus	-1.49589	2.38127	0.284723	-0.10196	-0.348835
	Calomys callosus	-0.810437	1.14884	2.14944	-1.50771	0.131389
	Calomys expulsus	-1.02141	1.55638	1.55549	-1.04036	-0.0115046
	Calomys fecundus	-1.24483	0.449089	1.17841	-1.09751	0.535863
	Calomys hummelincki	-1.29024	1.8612	1.02255	-0.690635	-0.223843
	Calomys laucha	-1.37359	1.41951	1.50961	-1.17365	-0.356181
	Calomys lepidus	-1.36492	1.98891	0.475282	-0.632252	-0.311693
	Calomys musculinus	-1.47889	1.87545	1.19107	-0.590944	-0.368066
	Calomys sorellus	-1.07546	1.24464	1.50035	-1.4814	-0.140076
	Calomys tener	-1.2974	1.25353	1.68125	-1.3795	-0.313386
	Calomys tocantinsi	-1.14685	1.76968	0.715141	-0.924626	-0.152561
	Calomys venustus	-1.14048	2.06076	0.91295	-0.471786	-0.0554092
	Calomyscus bailwardi	-1.18005	1.55791	0.219586	-0.504414	-0.309723
	Calomyscus baluchi	-1.10452	1.52885	0.100605	-0.589961	-0.262754
	Calomyscus elburzensis	-0.902052	1.09547	0.150706	-0.134605	-0.543872
	Calomyscus grandis	-0.804709	0.968783	0.159771	-0.331836	-0.489507
	Calomyscus hotsoni	-1.10407	1.52905	0.100718	-0.589743	-0.262306
	Calomyscus mystax	-1.40226	1.91482	0.0171642	-0.00863055	-0.436153
	Calomyscus tsolovi	-0.261004	1.18853	0.441263	-0.454638	-0.20366
	Calomyscus urartensis	-0.736358	1.26696	0.0741885	-0.341685	-0.633528
	Calonectris borealis	3.44181	-2.26887	0.744519	-1.00807	-0.210041
	Calonectris diomedea	3.17121	-2.76248	0.629436	-0.755449	0.0493281
	Calonectris edwardsii	3.04553	-2.44689	0.184998	-0.39723	-0.0269612
	Calonectris leucomelas	2.94266	-2.60214	0.145536	-0.334445	0.0247613
	Caloperdix oculeus	0.00843088	1.27558	1.7842	1.1175	-0.736017
	Caloramphus fuliginosus	0.46778	-0.874456	0.170868	0.417858	-0.716609
	Caloramphus hayii	0.451128	-1.24398	-0.142364	0.40563	-0.451845
	Calothorax lucifer	-0.553949	-0.733325	0.168224	-1.37668	-0.930746
	Calothorax pulcher	-0.817092	-0.261292	-0.588611	-0.845681	-1.12005
	Caluromys derbianus	0.0105532	1.68144	0.205016	-0.0536756	0.441119
	Caluromys lanatus	0.25045	1.55346	-0.0726405	-0.198357	0.454876
	Caluromys philander	-0.239976	1.94467	0.161279	0.648862	0.0196916
	Caluromysiops irrupta	-0.0527923	1.6335	-0.828981	-0.111253	0.625198
	Calypte anna	-0.276548	-0.930587	0.377294	-1.40192	-0.945902
	Calypte costae	-0.437479	-0.837665	0.153819	-1.29467	-1.08544
	Calyptocichla serina	-0.289621	0.785174	0.288879	-0.291746	-0.464296
	Calyptomena hosii	0.260229	1.14221	-0.0519696	-0.00976108	-0.498143
	Calyptomena viridis	0.348831	-0.0445969	-0.253348	-0.735944	-0.046216
	Calyptomena whiteheadi	0.70723	0.637238	-0.968111	-0.418124	0.0968613
	Calyptophilus frugivorus	-0.689627	-0.457603	0.453978	0.182963	0.156516
	Calyptophractus retusus	0.0594547	-0.799801	-0.814325	0.092267	0.941095
	Calyptorhynchus banksii	3.008	0.196839	-0.921276	-0.264798	-0.866851
	Calyptorhynchus lathami	2.45488	0.351102	-1.7623	0.414438	-0.906654
	Calyptura cristata	-1.00839	0.038324	-1.08366	0.299147	-0.984948
	Camarhynchus heliobates	-0.58134	0.123688	0.37661	-0.267015	-0.528854
	Camarhynchus pallidus	-0.503586	0.17029	0.428578	-0.208561	-0.4456
	Camarhynchus parvulus	-0.751789	0.194939	0.299339	-0.15468	-0.665018
	Camarhynchus pauper	-0.606932	0.117642	0.292323	-0.289566	-0.559199
	Camarhynchus psittacula	-0.689115	0.228298	0.528618	-0.0606127	-0.581794
	Camaroptera brachyura	-0.422491	-2.02073	1.71873	-1.33714	-0.038874
	Camaroptera chloronota	-0.680175	-1.45636	-0.170112	-0.38789	0.077115
	Camaroptera fasciolata	-0.930537	-1.11998	0.0809707	0.196538	-0.0346993
	Camaroptera simplex	-0.881712	-0.963244	-0.70375	0.215201	-0.0269704
	Camaroptera superciliaris	-1.04576	-1.15609	0.101767	0.174905	-0.141251
	Camaroptera undosa	-0.940328	-1.03662	-0.12769	0.269053	-0.0408958
	Camelus ferus	4.85317	1.58916	-0.918227	1.60392	0.931818
	Campephaga flava	-0.0488751	-1.25943	0.0815406	-0.600763	0.208039
	Campephaga lobata	-0.403904	-0.709903	0.336491	0.156067	-0.0408561
	Campephaga oriolina	-0.463595	-1.04937	-0.31379	0.232401	0.234954
	Campephaga petiti	-0.423891	-0.998903	-0.596425	0.22683	0.254122
	Campephaga phoenicea	-0.465007	-1.01718	-0.606851	0.206778	0.212821
	Campephaga quiscalina	-0.303849	-1.17008	-0.316596	0.0317897	0.344511
	Campephilus gayaquilensis	0.425861	-0.487829	0.203037	1.06048	0.214853
	Campephilus guatemalensis	0.872593	-1.01645	0.116084	0.207432	0.466747
	Campephilus haematogaster	0.282295	-0.784982	0.141124	1.23188	0.400517
	Campephilus leucopogon	0.294045	-0.773338	0.153632	1.24606	0.413714
	Campephilus magellanicus	0.444005	-0.605125	-0.464382	1.30108	0.52554
	Campephilus melanoleucos	0.952554	-1.47526	1.16894	-0.191653	0.52827
	Campephilus pollens	0.16013	-0.083391	-0.491036	1.79945	0.206534
	Campephilus robustus	0.292478	-0.6395	-0.425106	1.29507	0.388995
	Campephilus rubricollis	1.11785	-1.59305	-0.849007	-0.317956	0.833523
	Campephilus splendens	0.854469	0.154515	0.15411	0.496803	-0.186711
	Campethera abingoni	-0.0964317	-1.5199	0.858542	-0.383348	0.711888
	Campethera bennettii	-0.60027	-0.439643	-0.322742	0.942107	0.420115
	Campethera cailliautii	-0.415398	-1.16531	0.226332	0.0216959	0.458238
	Campethera caroli	-0.331381	-1.15464	0.188809	0.0105515	0.530323
	Campethera maculosa	-0.305444	-1.36928	0.822699	-0.144197	0.560836
	Campethera mombassica	-0.51653	-0.521559	-0.564243	0.750169	0.449257
	Campethera nivosa	-0.0910767	-1.80712	0.698028	-0.828009	0.630653
	Campethera notata	-0.365293	-1.06898	0.402349	0.190823	0.542738
	Campethera nubica	-0.561205	-0.688623	-0.0170134	0.660361	0.423541
	Campethera punctuligera	-0.480464	-0.505525	-0.555097	0.767758	0.485485
	Campethera scriptoricauda	-0.635697	-0.455393	-0.331725	0.924829	0.384529
	Campethera taeniolaema	-0.339941	0.635191	-0.686768	0.660209	-0.2412
	Campethera tullbergi	-0.687749	-0.2686	-1.02621	1.02832	0.316815
[truncated: 13,486 more rows]

## Sheet: supp_fig_2
Supplementary Figure 2
	binomial	Comp.1_mi_1	Comp.1_mi_2	Comp.1_mi_3	Comp.1_mi_4	Comp.1_mi_5	Comp.1_mi_6	Comp.1_mi_7	Comp.1_mi_8	Comp.1_mi_9	Comp.1_mi_10	Comp.1_mi_11	Comp.1_mi_12	Comp.1_mi_13	Comp.1_mi_14	Comp.1_mi_15	Comp.1_mi_16	Comp.1_mi_17	Comp.1_mi_18	Comp.1_mi_19	Comp.1_mi_20	Comp.1_mi_21	Comp.1_mi_22	Comp.1_mi_23	Comp.1_mi_24	Comp.1_mi_25	Comp.2_mi_1	Comp.2_mi_2	Comp.2_mi_3	Comp.2_mi_4	Comp.2_mi_5	Comp.2_mi_6	Comp.2_mi_7	Comp.2_mi_8	Comp.2_mi_9	Comp.2_mi_10	Comp.2_mi_11	Comp.2_mi_12	Comp.2_mi_13	Comp.2_mi_14	Comp.2_mi_15	Comp.2_mi_16	Comp.2_mi_17	Comp.2_mi_18	Comp.2_mi_19	Comp.2_mi_20	Comp.2_mi_21	Comp.2_mi_22	Comp.2_mi_23
	Abditomys latidens	0.435407	-0.572496	-0.4923	-0.279385	0.0230595	-0.226474	0.0215704	-0.44921	-0.400707	-1.30011	-0.174987	-0.263361	0.0941528	0.0314224	0.0231302	0.467527	-0.289843	-0.659333	0.0305658	-0.0962724	-0.286995	-0.483631	-0.0457776	-0.168639	-0.167051	1.72474	2.37863	2.29387	2.16694	1.98266	2.17247	1.9919	2.28211	2.24794	2.78517	2.12168	2.1818	1.97005	1.99836	2.03463	1.77821	2.19707	2.40982	1.98982	2.05807	2.18425	2.29329	2.03087
	Abeillia abeillei	-0.92084	-0.914743	-0.903262	-0.908859	-0.911603	-0.914664	-0.90579	-0.917246	-0.912571	-0.911358	-0.908853	-0.920881	-0.909754	-0.912687	-0.911004	-0.908344	-0.909293	-0.916785	-0.908102	-0.904976	-0.906202	-0.904547	-0.915501	-0.916869	-0.909312	-0.0373854	-0.0577576	-0.00539086	-0.0594076	-0.0550015	-0.0251562	-0.0545608	0.0135837	0.000831388	0.000981644	-0.0229404	-0.0374469	-0.0165241	-0.0213854	0.0167081	0.00985336	-0.0144321	-0.0174821	-0.0418676	-0.0568603	0.00846919	-0.0243115	-0.0292782
	Abeomelomys sevia	-0.11099	-0.112664	-0.0800821	-0.107161	-0.1092	-0.092057	-0.102096	-0.0900064	-0.0870359	-0.0761712	-0.0904249	-0.107611	-0.105592	-0.0985078	-0.0842637	-0.0791521	-0.0874973	-0.0966079	-0.0940184	-0.103132	-0.075499	-0.0876823	-0.11218	-0.107042	-0.0925661	1.48448	1.45601	1.55932	1.45612	1.47039	1.50926	1.47845	1.56162	1.54355	1.54532	1.52462	1.49487	1.54323	1.5067	1.58956	1.54953	1.5361	1.5253	1.49794	1.47371	1.56165	1.51181	1.50494
	Abrawayaomys ruschii	-1.27291	-1.36572	-1.45525	-1.55001	-1.05654	-1.42286	-1.5976	-1.02983	-0.849041	-1.33919	-1.40165	-1.11375	-1.67943	-1.30661	-0.962378	-1.13791	-1.24584	-0.788558	-0.946192	-1.69598	-0.751924	-1.47647	-1.30981	-1.28545	-1.48173	2.15002	2.1985	2.23247	2.29832	1.98948	2.26398	2.34039	2.03164	1.91821	2.21193	2.21112	2.05072	2.34548	2.17555	1.99388	2.09571	2.13639	1.86715	1.93137	2.3892	1.88081	2.25578	2.15155
	Abrocoma bennettii	-0.0619887	-0.0738262	-0.075686	-0.0916325	-0.0796673	-0.0455534	-0.0759785	-0.0457795	-0.0559621	-0.0391747	-0.0719749	-0.0604622	-0.0820911	-0.0574921	-0.0572881	-0.034954	-0.058038	-0.0595684	-0.085282	-0.0829428	-0.0501535	-0.0718037	-0.0766989	-0.0661007	-0.0695821	2.21067	2.21416	2.20361	2.21476	2.21088	2.21023	2.21108	2.20354	2.20119	2.20513	2.20434	2.20756	2.20233	2.21137	2.19372	2.19979	2.20279	2.2039	2.20527	2.20831	2.19288	2.20658	2.2056
	Abrocoma boliviensis	0.755612	0.754377	0.333895	-0.204057	0.345422	0.343863	-0.060248	-0.0774505	-0.183855	0.179237	0.185867	0.0117124	0.230481	-0.0858007	-0.00603617	0.150654	0.166804	-0.0969002	-0.0337025	0.336138	0.228493	0.351404	0.295872	0.54427	0.350658	1.30688	1.28762	1.61072	1.91591	1.5672	1.59091	1.8312	1.83299	1.8859	1.69859	1.68001	1.78864	1.65495	1.84897	1.78356	1.70659	1.697	1.84716	1.80121	1.57439	1.66133	1.58086	1.60514
	Abrocoma budini	0.425923	0.420069	0.431306	0.41325	0.417833	0.441908	0.421787	0.443092	0.438714	0.450565	0.429425	0.428496	0.418262	0.43223	0.439119	0.45048	0.437907	0.43364	0.422162	0.41862	0.445937	0.430598	0.418068	0.426028	0.430447	1.62806	1.62312	1.65376	1.62497	1.6282	1.6339	1.63145	1.64624	1.64032	1.64187	1.64031	1.62931	1.64944	1.635	1.65481	1.63712	1.64124	1.63726	1.63317	1.62855	1.64084	1.63493	1.63436
	Abrocoma cinerea	0.406818	0.40063	0.410685	0.393011	0.398027	0.422773	0.401763	0.423964	0.419116	0.431128	0.409429	0.409416	0.398302	0.41274	0.419401	0.431096	0.418324	0.414287	0.401898	0.39851	0.426121	0.410496	0.398525	0.406749	0.410571	1.65188	1.64798	1.67448	1.64956	1.65245	1.657	1.65555	1.66669	1.6613	1.66337	1.66224	1.65274	1.67056	1.65788	1.67405	1.65794	1.66286	1.65924	1.65604	1.65251	1.66098	1.65715	1.65684
	Abrocoma famatina	0.0543515	0.0470123	0.0608963	0.0396485	0.0446977	0.072428	0.0482725	0.0748243	0.0698518	0.0834583	0.0594958	0.0577399	0.0455256	0.060691	0.0705634	0.0815533	0.0687431	0.0641118	0.0513825	0.0452224	0.0776682	0.0600212	0.0455474	0.0547961	0.059779	1.88835	1.87982	1.916	1.87861	1.88543	1.89902	1.8907	1.90961	1.90163	1.90811	1.90073	1.89215	1.9086	1.89542	1.91972	1.90178	1.90486	1.89973	1.89138	1.88528	1.90487	1.89343	1.89147
	Abrocoma shistacea	0.425923	0.420069	0.431306	0.41325	0.417833	0.441908	0.421787	0.443092	0.438714	0.450565	0.429425	0.428496	0.418262	0.43223	0.439119	0.45048	0.437907	0.43364	0.422162	0.41862	0.445937	0.430598	0.418068	0.426028	0.430447	1.62806	1.62312	1.65376	1.62497	1.6282	1.6339	1.63145	1.64624	1.64032	1.64187	1.64031	1.62931	1.64944	1.635	1.65481	1.63712	1.64124	1.63726	1.63317	1.62855	1.64084	1.63493	1.63436
	Abrocoma uspallata	0.0390754	0.394321	0.498419	0.317784	0.895912	0.868932	0.0696271	0.693461	0.923445	0.931039	0.92056	0.907024	0.263068	0.20248	0.878433	0.240582	0.923427	0.35197	0.918787	0.480719	0.291602	0.922755	0.0487083	0.895291	0.920156	1.67282	1.43967	1.39742	1.48219	1.11667	1.15627	1.65116	1.28408	1.15022	1.14796	1.14485	1.11758	1.51595	1.56093	1.21072	1.5236	1.14857	1.46923	1.12849	1.3846	1.4931	1.13269	1.63944
	Abrocoma vaccarum	0.319013	0.311467	0.326185	0.304546	0.310699	0.335905	0.317266	0.335886	0.331886	0.346716	0.320977	0.320134	0.310307	0.328743	0.332185	0.350037	0.329191	0.32481	0.311153	0.311238	0.340619	0.322269	0.309978	0.317055	0.321835	1.92086	1.911	1.95725	1.91586	1.91639	1.93002	1.91873	1.95946	1.95038	1.94653	1.94143	1.92329	1.95094	1.93431	1.96697	1.95024	1.94356	1.93954	1.93002	1.9181	1.9533	1.93985	1.93515
	Abroscopus albogularis	-1.77818	-1.77155	-1.775	-1.76909	-1.76878	-1.78122	-1.76811	-1.78126	-1.78069	-1.78228	-1.77654	-1.78082	-1.76915	-1.77695	-1.77993	-1.7806	-1.77932	-1.78132	-1.77599	-1.7677	-1.78039	-1.7777	-1.77253	-1.77651	-1.77598	-0.607921	-0.617713	-0.617365	-0.624704	-0.624531	-0.599438	-0.625299	-0.59142	-0.598321	-0.590226	-0.617897	-0.609893	-0.626731	-0.602385	-0.608147	-0.583352	-0.608271	-0.607227	-0.624877	-0.631057	-0.598745	-0.607875	-0.615726
	Abroscopus schisticeps	-1.98848	-1.98435	-1.98777	-1.98419	-1.98115	-1.99072	-1.97843	-1.99207	-1.99232	-1.99059	-1.99075	-1.99247	-1.98274	-1.98488	-1.99199	-1.98527	-1.99262	-1.99422	-1.99343	-1.98102	-1.99109	-1.99194	-1.98509	-1.98925	-1.99006	-0.264164	-0.276338	-0.271967	-0.28132	-0.284687	-0.254248	-0.28683	-0.236444	-0.245224	-0.240807	-0.271489	-0.266132	-0.282385	-0.254691	-0.257909	-0.227287	-0.261301	-0.259213	-0.280357	-0.290793	-0.24549	-0.256921	-0.268133
	Abroscopus superciliaris	-1.56189	-1.55445	-1.55327	-1.54927	-1.55033	-1.56477	-1.54903	-1.56446	-1.56256	-1.56439	-1.55744	-1.5647	-1.55025	-1.55936	-1.56139	-1.56312	-1.56176	-1.56418	-1.55619	-1.54861	-1.56157	-1.55865	-1.5551	-1.5599	-1.55718	-0.64575	-0.658141	-0.643091	-0.66341	-0.662374	-0.635092	-0.662476	-0.617957	-0.626187	-0.620731	-0.647946	-0.646084	-0.653308	-0.637034	-0.629546	-0.611659	-0.637841	-0.638294	-0.657499	-0.667475	-0.623945	-0.638734	-0.647566
	Abrothrix andinus	-1.39668	-1.48094	-1.38644	-1.2312	-1.63748	-1.34644	-1.76342	-1.4427	-1.06441	-1.28392	-1.23659	-1.54121	-1.77654	-1.51212	-1.63867	-1.86839	-1.21811	-1.55945	-1.40784	-1.27359	-1.53146	-1.08032	-1.79857	-1.48945	-1.45296	1.31867	1.36054	1.31724	1.18287	1.45662	1.30895	1.54025	1.36408	1.1452	1.28559	1.22503	1.41489	1.51362	1.39499	1.45163	1.60204	1.22885	1.42072	1.30952	1.21931	1.40263	1.13062	1.54244
	Abrothrix hershkovitzi	-1.62535	-1.33076	-1.12001	-1.50068	-1.71665	-1.28033	-1.88156	-1.39236	-1.15192	-1.28658	-1.23405	-1.6458	-1.59066	-1.39729	-1.4958	-1.66491	-1.93629	-1.283	-1.52194	-1.42841	-1.08185	-1.38424	-1.15655	-1.36856	-1.25594	1.75509	1.54081	1.4838	1.64278	1.58406	1.56021	1.9005	1.64923	0.544002	1.1761	1.11815	1.77032	1.48108	0.951204	1.69526	1.20748	1.70703	1.33018	1.66964	1.23036	1.04446	1.37654	1.45841
	Abrothrix illuteus	-1.68542	-1.49476	-1.25878	-1.50842	-1.3896	-1.35716	-0.910009	-1.47796	-0.762274	-1.36356	-1.40741	-1.21722	-1.37436	-0.573089	-0.952739	-1.62197	-1.00978	-1.14232	-1.37444	-1.01766	-1.13038	-1.43828	-1.27598	-1.4642	-1.64494	1.94586	1.80763	1.68877	1.80075	1.73324	1.75609	1.4339	1.82982	1.42458	1.77394	1.76136	1.64754	1.7328	1.26432	1.55578	1.917	1.54951	1.6178	1.72667	1.49429	1.63869	1.78074	1.67375
	Abrothrix jelskii	-1.12515	-0.912562	-1.15336	-1.04666	-1.23118	-1.14793	-0.454007	-0.622247	-1.33245	-1.01872	-0.438006	-0.901389	-0.957375	-1.34668	-1.09005	-1.32938	-1.69269	-1.11379	-0.788716	-1.33808	-1.61644	-1.17579	-1.3434	-1.28138	-1.33901	0.835686	0.692521	0.821725	0.763419	0.897027	0.861737	0.405513	0.534642	0.91551	0.772028	0.421518	0.696155	0.7097	0.956579	0.781425	0.915474	1.14687	0.814265	0.614168	0.954626	1.05305	0.831573	0.93222
	Abrothrix lanosus	-1.64053	-1.45381	-1.58177	-1.98861	-1.65867	-1.61009	-1.1988	-1.45552	-1.31106	-1.50514	-0.925791	-1.52129	-1.57317	-1.58628	-1.31237	-1.34243	-1.48067	-0.612268	-1.17648	-1.14054	-1.40206	-1.44782	-1.32949	-1.93002	-1.40349	1.5157	1.38222	1.4528	1.71145	1.50922	1.51175	1.21985	1.4053	1.31519	1.44697	1.08389	1.44052	1.43804	1.47756	1.32392	1.3473	1.41373	0.903384	1.20935	1.17391	1.36885	1.37852	1.30023
	Abrothrix longipilis	-1.20358	-1.20732	-1.21608	-1.21983	-1.2148	-1.1924	-1.21976	-1.18769	-1.19645	-1.19079	-1.20326	-1.19801	-1.2137	-1.20952	-1.19637	-1.19931	-1.19226	-1.19451	-1.20667	-1.21622	-1.19556	-1.20456	-1.21004	-1.19951	-1.20236	0.928195	0.933806	0.890763	0.917269	0.928273	0.93009	0.93381	0.877328	0.878147	0.90801	0.895515	0.926082	0.886368	0.91262	0.86844	0.880978	0.900494	0.900316	0.90131	0.919096	0.870361	0.886866	0.892442
	Abrothrix markhami	-1.67698	-1.59374	-1.4633	-1.82008	-1.69125	-1.49952	-1.69178	-1.77998	-1.78917	-1.32018	-1.68308	-1.67409	-1.69231	-1.59029	-1.78988	-1.50448	-1.67078	-1.792	-1.69242	-1.81164	-1.66884	-1.80275	-1.68715	-1.67739	-1.80116	1.55412	1.33585	0.930281	1.82653	1.54506	1.14769	1.54798	1.839	1.83191	0.656141	1.52858	1.55237	1.51603	1.32149	1.82076	1.09923	1.53538	1.83464	1.52898	1.82163	1.52012	1.82871	1.52703
	Abrothrix olivaceus	-1.63633	-1.64286	-1.65268	-1.65843	-1.65006	-1.62425	-1.65247	-1.62154	-1.63117	-1.62175	-1.64082	-1.6323	-1.65041	-1.63951	-1.63165	-1.62557	-1.62843	-1.63051	-1.64802	-1.6523	-1.62916	-1.64173	-1.64529	-1.63499	-1.63985	1.30603	1.30807	1.26778	1.29296	1.29987	1.30974	1.3035	1.26785	1.26606	1.2926	1.27444	1.30343	1.26167	1.29493	1.25164	1.27352	1.28062	1.28214	1.27754	1.29061	1.25838	1.27122	1.27287
	Abrothrix sanborni	-1.50793	-1.30567	-1.77288	-1.42802	-1.5247	-1.64396	-1.3496	-1.83406	-1.21335	-1.26679	-1.73161	-1.87919	-1.50419	-2.00171	-1.54685	-1.79673	-1.30416	-1.88046	-1.67801	-1.67049	-1.61109	-1.42447	-1.83582	-1.82128	-1.50017	1.5999	1.44253	1.75458	1.51622	1.58853	1.71097	1.48364	1.81829	1.46549	1.50822	1.73291	1.84081	1.59563	1.91667	1.6542	1.80772	1.50507	1.83357	1.68695	1.67688	1.68935	1.5581	1.78742
	Aburria aburri	1.49401	1.74182	1.59917	1.14728	1.48206	1.97611	1.08401	1.57048	1.7509	1.50395	1.38676	1.31759	1.38229	1.49511	1.75052	1.40789	1.31421	1.63501	1.47806	1.47848	1.2219	1.61309	1.62372	1.60552	1.51064	1.16764	1.01736	1.09067	1.40514	1.18674	0.85735	1.43851	1.09205	0.995333	1.13399	1.21291	1.27356	1.21461	1.15788	0.997576	1.17221	1.24886	1.06596	1.17039	1.18534	1.2622	1.0832	1.08149
	Acanthagenys rufogularis	0.545855	0.555218	0.549421	0.558347	0.554135	0.544067	0.550846	0.545976	0.545931	0.538806	0.551525	0.546948	0.555704	0.541867	0.546642	0.534151	0.550437	0.548588	0.557595	0.556392	0.544666	0.551639	0.551801	0.55135	0.553981	-0.966376	-0.956335	-0.977287	-0.95822	-0.956769	-0.974936	-0.956773	-0.994364	-0.989667	-0.984613	-0.97834	-0.972904	-0.97378	-0.973354	-0.9946	-0.997994	-0.981814	-0.982346	-0.972194	-0.960814	-0.998507	-0.980653	-0.973727
	Acanthidops bairdi	0.0876109	-0.896842	-1.16963	-0.886372	-0.910598	-1.39051	-0.251256	-1.12809	-0.137396	-0.442537	-0.475493	-1.35935	-0.639067	-0.0126902	-0.758359	-1.35931	-0.674638	-1.18093	-1.17396	-0.780255	-1.65596	-0.525206	-0.542442	-0.603713	-1.13783	0.253962	0.0169479	-0.577207	-0.339677	-0.760463	-0.325788	-0.559357	0.00917377	1.24943	0.317418	-0.980025	-0.468959	-0.120868	0.034379	-0.426343	-0.452124	1.03457	-0.574413	-0.589504	-0.476857	-0.087623	-0.496238	0.0563963
	Acanthisitta chloris	-1.48346	-1.47609	-1.48518	-1.47563	-1.47643	-1.48621	-1.47957	-1.48441	-1.4856	-1.48996	-1.48097	-1.48356	-1.47583	-1.48731	-1.48491	-1.4932	-1.48172	-1.48336	-1.47793	-1.47555	-1.48721	-1.48231	-1.47803	-1.47929	-1.47996	-0.789286	-0.790032	-0.816144	-0.80106	-0.797318	-0.786844	-0.79666	-0.807202	-0.808706	-0.79252	-0.81239	-0.793256	-0.821679	-0.794432	-0.822348	-0.799756	-0.805647	-0.804378	-0.811784	-0.805695	-0.8138	-0.808583	-0.809569
	Acanthiza apicalis	-0.347158	-0.0791925	-0.0849745	-0.15828	0.14625	-0.299178	-0.60281	-0.488058	-0.753314	-0.224051	-0.77957	-0.205785	-0.332868	-0.104138	-0.180503	-0.554338	-0.504835	-0.521758	-0.270733	-0.277128	-0.354297	-0.338281	-0.222159	-0.432936	-0.0791304	-1.84204	-1.99893	-2.0209	-1.95145	-2.14417	-1.88648	-1.66747	-1.83112	-1.67649	-1.95631	-1.62655	-1.9387	-1.88074	-2.01666	-1.9945	-1.80476	-1.78466	-1.7726	-1.89949	-1.87755	-1.90979	-1.88496	-1.94086
	Acanthiza chrysorrhoa	-0.42409	-0.410295	-0.42977	-0.408065	-0.414282	-0.431144	-0.423787	-0.427331	-0.428484	-0.442945	-0.418205	-0.421041	-0.411691	-0.436715	-0.427754	-0.453566	-0.419377	-0.420437	-0.406955	-0.41215	-0.434472	-0.418967	-0.414329	-0.414591	-0.415803	-1.85665	-1.8394	-1.90844	-1.85324	-1.84635	-1.86937	-1.84536	-1.9309	-1.92116	-1.89833	-1.89824	-1.86644	-1.9042	-1.87871	-1.94128	-1.92677	-1.89965	-1.8977	-1.88367	-1.85675	-1.93549	-1.90364	-1.89122
	Acanthiza ewingii	-0.721421	-0.71006	-0.723323	-0.707509	-0.711381	-0.726946	-0.716161	-0.725512	-0.725504	-0.735192	-0.717451	-0.720817	-0.710043	-0.727916	-0.724882	-0.739787	-0.719231	-0.720918	-0.710271	-0.709164	-0.728718	-0.717598	-0.713127	-0.715138	-0.715493	-1.40318	-1.39579	-1.43597	-1.40497	-1.40227	-1.40952	-1.40289	-1.44008	-1.43646	-1.42253	-1.4304	-1.41097	-1.4358	-1.41346	-1.45237	-1.43595	-1.42909	-1.4272	-1.42428	-1.41051	-1.44601	-1.42957	-1.42435
	Acanthiza inornata	-0.860738	-0.849195	-0.860561	-0.845265	-0.848915	-0.867484	-0.852666	-0.866356	-0.865639	-0.874832	-0.857255	-0.861451	-0.848027	-0.865721	-0.864939	-0.877883	-0.860654	-0.862011	-0.850687	-0.846991	-0.86863	-0.857951	-0.851817	-0.855492	-0.855453	-1.43276	-1.42843	-1.4598	-1.43615	-1.43498	-1.43658	-1.43608	-1.45698	-1.45515	-1.44422	-1.45532	-1.43952	-1.46114	-1.43918	-1.47044	-1.45184	-1.45264	-1.45086	-1.45155	-1.44261	-1.46298	-1.45114	-1.44912
	Acanthiza iredalei	-0.852568	-0.843251	-0.846634	-0.838606	-0.841079	-0.855886	-0.840455	-0.856754	-0.854582	-0.859406	-0.848258	-0.854358	-0.840607	-0.851735	-0.85378	-0.85815	-0.851398	-0.854287	-0.844772	-0.838098	-0.854243	-0.847527	-0.845131	-0.8492	-0.846996	-0.929877	-0.934609	-0.934041	-0.937844	-0.938533	-0.928184	-0.940283	-0.920535	-0.924243	-0.921162	-0.936666	-0.934522	-0.938626	-0.925836	-0.930572	-0.918078	-0.932326	-0.931648	-0.941287	-0.94352	-0.926903	-0.930732	-0.93322
	Acanthiza katherina	-0.849334	-0.837988	-0.831622	-0.826664	-0.831186	-0.854608	-0.828008	-0.855599	-0.84994	-0.854865	-0.841045	-0.853408	-0.830623	-0.844223	-0.848347	-0.85183	-0.849245	-0.852517	-0.837044	-0.827359	-0.848245	-0.841024	-0.838632	-0.846788	-0.840587	-1.10468	-1.11892	-1.08217	-1.11791	-1.11929	-1.09541	-1.12082	-1.05791	-1.06676	-1.07173	-1.0931	-1.10535	-1.09084	-1.08974	-1.06241	-1.05616	-1.08538	-1.08705	-1.10583	-1.12146	-1.06239	-1.08331	-1.09228
	Acanthiza lineata	-0.392266	-0.378744	-0.393004	-0.374997	-0.381666	-0.397339	-0.389019	-0.394482	-0.394147	-0.407215	-0.383965	-0.389314	-0.378782	-0.401938	-0.393153	-0.416382	-0.385302	-0.387755	-0.373306	-0.378204	-0.39823	-0.38354	-0.38236	-0.382843	-0.382039	-1.68251	-1.67086	-1.71997	-1.68287	-1.67555	-1.69195	-1.67446	-1.73858	-1.73202	-1.71256	-1.71501	-1.69099	-1.71773	-1.69912	-1.74494	-1.73657	-1.71529	-1.71444	-1.70567	-1.68451	-1.74277	-1.72132	-1.71047
	Acanthiza murina	-0.836599	-0.826426	-0.813805	-0.813546	-0.817341	-0.840873	-0.811159	-0.842885	-0.836014	-0.838134	-0.828119	-0.842222	-0.817323	-0.82727	-0.834281	-0.831927	-0.837511	-0.841189	-0.826231	-0.81334	-0.832385	-0.827977	-0.826358	-0.835901	-0.828015	-0.838466	-0.859283	-0.798013	-0.854275	-0.857804	-0.824517	-0.859857	-0.764366	-0.777224	-0.789142	-0.813936	-0.836981	-0.809223	-0.81507	-0.766875	-0.76376	-0.804665	-0.807263	-0.832554	-0.857779	-0.768819	-0.800843	-0.814534
	Acanthiza nana	-0.501754	-0.487129	-0.50123	-0.481928	-0.489236	-0.508382	-0.496816	-0.505326	-0.504375	-0.518495	-0.492963	-0.499307	-0.486331	-0.511587	-0.503236	-0.527809	-0.4957	-0.497918	-0.481561	-0.485781	-0.508917	-0.49298	-0.490555	-0.492211	-0.491148	-1.86224	-1.85146	-1.8993	-1.86372	-1.85639	-1.87075	-1.85531	-1.9157	-1.90948	-1.8901	-1.89438	-1.87034	-1.8977	-1.87822	-1.92265	-1.91267	-1.89379	-1.89302	-1.88549	-1.86548	-1.9196	-1.89951	-1.88967
	Acanthiza pusilla	-0.236073	-0.220429	-0.234823	-0.214635	-0.223464	-0.242302	-0.232555	-0.238276	-0.237295	-0.253147	-0.224915	-0.232278	-0.219705	-0.24772	-0.235952	-0.265187	-0.22736	-0.229881	-0.211655	-0.219465	-0.242323	-0.224757	-0.224195	-0.224855	-0.223064	-1.99083	-1.97713	-2.02986	-1.99063	-1.98077	-2.00131	-1.97863	-2.05554	-2.04739	-2.02523	-2.02541	-1.9992	-2.0268	-2.01048	-2.05855	-2.05402	-2.02604	-2.02599	-2.01436	-1.99006	-2.05833	-2.03465	-2.02153
	Acanthiza reguloides	-0.817673	-0.807193	-0.82003	-0.805088	-0.807845	-0.823484	-0.811703	-0.822482	-0.822682	-0.83104	-0.815513	-0.81804	-0.807145	-0.822996	-0.822209	-0.833935	-0.817563	-0.818809	-0.809712	-0.806257	-0.825637	-0.816047	-0.810053	-0.812695	-0.813507	-1.29429	-1.28825	-1.32518	-1.29614	-1.29536	-1.29952	-1.29662	-1.324	-1.32137	-1.30977	-1.31929	-1.30174	-1.32567	-1.30218	-1.33851	-1.31906	-1.31749	-1.31524	-1.31417	-1.30325	-1.33056	-1.31552	-1.31255
	Acanthiza robustirostris	-0.918644	-0.906947	-0.907613	-0.898258	-0.902574	-0.92475	-0.902077	-0.925006	-0.92108	-0.927916	-0.912071	-0.92147	-0.901858	-0.917462	-0.919809	-0.927183	-0.918591	-0.921195	-0.906898	-0.899362	-0.921255	-0.912266	-0.908318	-0.914949	-0.911144	-1.27316	-1.28064	-1.27026	-1.2833	-1.2836	-1.26872	-1.28502	-1.2534	-1.25831	-1.25687	-1.27516	-1.27622	-1.27635	-1.26638	-1.26178	-1.25002	-1.26907	-1.26933	-1.28177	-1.28805	-1.25851	-1.2674	-1.27226
	Acanthiza uropygialis	-0.625632	-0.613561	-0.623053	-0.608921	-0.613982	-0.630509	-0.617967	-0.629179	-0.62785	-0.637703	-0.618927	-0.624926	-0.612147	-0.630816	-0.626891	-0.642407	-0.621549	-0.624081	-0.61113	-0.61076	-0.630191	-0.618554	-0.616358	-0.618814	-0.61732	-1.41846	-1.41416	-1.44135	-1.42242	-1.4186	-1.42277	-1.41875	-1.4453	-1.44328	-1.43099	-1.43967	-1.42513	-1.44227	-1.42591	-1.45347	-1.44274	-1.43766	-1.43692	-1.43649	-1.42587	-1.45033	-1.44021	-1.43552
	Acanthorhynchus superciliosus	0.0920995	0.105757	0.113126	0.118129	0.108732	0.0911864	0.10801	0.0926391	0.0985919	0.0893759	0.109617	0.0934623	0.112514	0.0925013	0.100878	0.0838147	0.104226	0.0985875	0.119097	0.115469	0.100159	0.111714	0.103937	0.100615	0.109975	-1.2742	-1.28083	-1.25315	-1.28382	-1.27566	-1.27088	-1.2734	-1.26086	-1.26462	-1.26037	-1.26822	-1.27578	-1.25747	-1.27022	-1.24953	-1.26632	-1.26467	-1.26916	-1.27604	-1.27803	-1.26178	-1.27508	-1.27205
	Acanthorhynchus tenuirostris	-0.152674	-0.137813	-0.142007	-0.12842	-0.137288	-0.157678	-0.142466	-0.154656	-0.151341	-0.164119	-0.139399	-0.150795	-0.13386	-0.158566	-0.149558	-0.172719	-0.144243	-0.147587	-0.128123	-0.132615	-0.153668	-0.139104	-0.140494	-0.143349	-0.138219	-1.71395	-1.71007	-1.72468	-1.71816	-1.71007	-1.71721	-1.70808	-1.73913	-1.73675	-1.72395	-1.72879	-1.7187	-1.72545	-1.72164	-1.73687	-1.73977	-1.72694	-1.7289	-1.72655	-1.71605	-1.74107	-1.73466	-1.72785
	Acanthornis magna	-1.03243	-1.02412	-1.02641	-1.01924	-1.02021	-1.03751	-1.01887	-1.0381	-1.03636	-1.03956	-1.03093	-1.03617	-1.02081	-1.03036	-1.03565	-1.03655	-1.03574	-1.03717	-1.02928	-1.01894	-1.03628	-1.032	-1.02548	-1.03128	-1.02965	-0.851988	-0.858499	-0.853175	-0.859957	-0.863412	-0.847531	-0.865652	-0.83131	-0.836324	-0.836429	-0.855028	-0.855122	-0.85917	-0.844433	-0.844823	-0.826491	-0.849219	-0.848335	-0.860547	-0.867833	-0.838065	-0.843274	-0.850407
	Accipiter albogularis	1.24444	1.08812	0.951489	1.36185	1.06979	1.10862	1.35865	0.931762	1.35973	1.3576	0.935178	1.35859	0.717981	1.35568	1.10388	1.00468	0.726546	1.79329	1.80729	1.36122	0.812273	1.24403	1.3584	1.36054	0.615684	-0.174451	-0.0501827	-0.0353384	-0.230979	-0.0450611	-0.101045	-0.232511	-0.0390941	-0.26616	-0.26758	-0.0091357	-0.253813	0.107515	-0.252654	-0.141583	-0.0877679	0.102871	-0.512579	-0.507232	-0.233666	0.00847872	-0.186723	-0.24644
	Accipiter badius	0.879347	0.885092	0.866982	0.879218	0.878426	0.879173	0.871089	0.882532	0.876761	0.870521	0.877869	0.882695	0.879312	0.869251	0.876342	0.862982	0.882593	0.882926	0.882478	0.877756	0.872975	0.877026	0.88001	0.884656	0.881792	-0.665851	-0.639927	-0.710703	-0.645245	-0.644531	-0.685238	-0.64456	-0.745165	-0.732052	-0.718672	-0.699874	-0.676726	-0.700366	-0.68766	-0.752036	-0.747952	-0.709129	-0.706939	-0.68027	-0.651345	-0.751269	-0.704952	-0.690513
	Accipiter bicolor	1.19273	1.19433	1.18657	1.18866	1.19077	1.19598	1.18934	1.19711	1.19219	1.19295	1.18912	1.19339	1.19015	1.19063	1.19162	1.19219	1.19353	1.19349	1.1882	1.18971	1.1923	1.18867	1.19015	1.19364	1.19288	0.099064	0.115965	0.08541	0.119734	0.114639	0.0855886	0.113076	0.0651174	0.0722071	0.0710112	0.0884334	0.0911545	0.0930586	0.0918704	0.0614253	0.0587982	0.0796982	0.0807212	0.0992497	0.11235	0.0582892	0.0895494	0.0964062
	Accipiter brachyurus	1.01364	0.581948	0.329279	0.584633	0.555185	0.591137	0.233305	0.591185	0.0797615	0.244506	0.329067	0.283383	1.02657	0.590005	0.590556	0.343872	1.02452	0.586306	0.584065	0.587222	0.594612	0.587653	0.148092	0.153074	0.588916	0.254297	0.532334	0.694054	0.535919	0.553491	0.534723	0.760202	0.556123	0.832099	0.745422	0.693141	0.722793	0.315673	0.541993	0.559947	0.688335	0.297873	0.543027	0.54085	0.534171	0.55079	0.548391	0.804823
	Accipiter brevipes	0.695939	0.70333	0.679711	0.698003	0.697503	0.690228	0.688193	0.694514	0.688	0.679268	0.690676	0.697508	0.69745	0.683253	0.687347	0.671578	0.692743	0.695597	0.696158	0.694725	0.681382	0.687405	0.698173	0.700275	0.695159	-1.1157	-1.08518	-1.17412	-1.09099	-1.09318	-1.13725	-1.09423	-1.20537	-1.18958	-1.17582	-1.15696	-1.12749	-1.16244	-1.14052	-1.21961	-1.20376	-1.16638	-1.16264	-1.13249	-1.10128	-1.21198	-1.15604	-1.14324
	Accipiter butleri	1.02005	1.45406	1.02865	1.02103	0.810822	0.772424	1.02952	0.608154	0.669589	1.02772	1.01827	1.01638	0.713352	1.02822	0.961588	0.781045	1.01787	0.76368	0.988312	1.02354	1.02618	1.0179	0.710962	1.01692	1.4606	0.481428	0.188324	0.513006	0.492954	0.620427	0.638429	0.480274	0.743363	0.708779	0.497621	0.50317	0.47928	0.680808	0.496091	0.549503	0.650793	0.49976	0.646234	0.513064	0.485911	0.512897	0.513376	0.690371
	Accipiter castanilius	0.716605	0.443742	0.802239	0.795032	1.23567	0.2798	1.24483	0.7942	1.23066	0.799804	0.480047	0.788809	0.653802	0.801	1.23247	0.747405	0.791486	0.579409	0.657654	0.797953	1.23844	0.792577	1.22659	0.537552	0.976814	0.446071	0.62831	0.429785	0.404529	0.11277	0.721174	0.112035	0.439126	0.194784	0.416953	0.596376	0.394694	0.505673	0.412769	0.224855	0.464326	0.416643	0.537962	0.488589	0.398071	0.204659	0.428153	0.163425
	Accipiter cirrocephalus	1.08611	1.09242	1.07217	1.08621	1.08498	1.08531	1.0765	1.08913	1.08291	1.07543	1.08439	1.08991	1.08602	1.07444	1.0824	1.06674	1.08931	1.09004	1.08993	1.08411	1.0783	1.08338	1.08694	1.09196	1.08865	-0.786871	-0.757149	-0.836999	-0.762726	-0.761923	-0.809143	-0.761937	-0.877035	-0.861694	-0.847318	-0.824445	-0.798755	-0.824717	-0.811864	-0.883654	-0.880257	-0.835363	-0.832922	-0.801824	-0.769055	-0.882957	-0.830605	-0.814011
	Accipiter collaris	0.975537	1.54655	1.00258	0.407496	0.761151	0.868027	1.56289	1.5478	1.55262	1.12356	0.969581	1.53953	1.11356	1.12219	1.07062	1.13062	0.779577	1.11135	1.55068	1.11527	0.864604	1.55417	0.691754	1.11058	0.923951	0.775553	0.393325	0.778837	1.15333	0.916762	0.841961	0.404853	0.488608	0.478488	0.70006	0.788036	0.41028	0.717888	0.699968	0.745099	0.712208	0.892486	0.701595	0.438941	0.691275	0.847937	0.460872	0.960333
	Accipiter cooperii	1.17657	1.17751	1.15248	1.16409	1.16807	1.1779	1.16032	1.18106	1.17083	1.1685	1.16636	1.17966	1.16717	1.16521	1.16924	1.1629	1.17517	1.17772	1.16679	1.16427	1.16632	1.16453	1.17151	1.1789	1.17159	-0.132939	-0.0978715	-0.194293	-0.101366	-0.105759	-0.158812	-0.107354	-0.232495	-0.215176	-0.202826	-0.175459	-0.146502	-0.179535	-0.159677	-0.246721	-0.234825	-0.189124	-0.184443	-0.148392	-0.113025	-0.241218	-0.177161	-0.16129
	Accipiter erythrauchen	1.07673	0.826471	1.29123	1.16568	0.72582	0.733755	1.52339	1.30186	0.939168	0.940923	0.637582	1.5052	1.07999	1.28121	1.07982	1.0821	1.08023	0.824941	1.52307	0.639047	1.1232	1.07971	1.07697	1.25692	1.08147	0.0644043	0.240236	-0.0307024	0.0208376	0.300551	0.275817	-0.209834	-0.0515904	0.145904	0.141125	0.322338	-0.213295	0.0809513	-0.0551411	0.0712414	0.0596567	0.0660902	0.212727	-0.191706	0.350729	0.0414894	0.0724642	0.0747913
	Accipiter erythropus	0.639251	0.647152	0.65002	0.653264	0.650504	0.636569	0.651442	0.637371	0.638896	0.635635	0.643218	0.636716	0.650604	0.641375	0.639722	0.636321	0.638684	0.637612	0.64591	0.651775	0.639603	0.642112	0.644873	0.640837	0.645457	-0.691599	-0.689817	-0.67642	-0.684094	-0.68819	-0.693616	-0.689559	-0.677339	-0.677835	-0.685714	-0.683305	-0.694716	-0.67606	-0.685333	-0.67673	-0.68145	-0.684861	-0.686452	-0.684436	-0.688605	-0.681475	-0.676872	-0.678834
	Accipiter fasciatus	1.21938	1.22473	1.209	1.22009	1.21974	1.21766	1.21294	1.22154	1.21571	1.21027	1.21633	1.22114	1.21989	1.2104	1.21527	1.20377	1.21909	1.22084	1.22005	1.2177	1.21172	1.21391	1.21985	1.22294	1.22058	-0.645384	-0.618673	-0.682456	-0.620042	-0.622266	-0.664423	-0.622705	-0.715637	-0.702319	-0.694665	-0.672448	-0.65509	-0.671406	-0.664157	-0.721579	-0.718886	-0.682622	-0.680912	-0.652441	-0.627368	-0.721259	-0.673517	-0.661772
	Accipiter francesiae	0.536037	0.545627	0.532579	0.547298	0.544614	0.52895	0.538681	0.532376	0.530027	0.521402	0.53555	0.535358	0.544782	0.528574	0.530226	0.516303	0.532725	0.534412	0.541472	0.543469	0.525416	0.532386	0.54186	0.539749	0.538981	-1.27114	-1.25282	-1.30044	-1.2547	-1.25724	-1.28383	-1.25827	-1.31764	-1.30845	-1.30288	-1.2928	-1.27894	-1.294	-1.28336	-1.32645	-1.31678	-1.2979	-1.29649	-1.27872	-1.26259	-1.32261	-1.28837	-1.28252
	Accipiter gentilis	1.33726	1.33583	1.32129	1.32469	1.33002	1.34038	1.32675	1.34246	1.3337	1.33625	1.3271	1.33791	1.32818	1.33242	1.33234	1.33519	1.33402	1.33633	1.32389	1.32597	1.33217	1.32491	1.33093	1.33639	1.33186	0.354739	0.380466	0.322852	0.383865	0.376008	0.336105	0.373923	0.297358	0.308848	0.309842	0.333663	0.345034	0.334041	0.341046	0.287334	0.292829	0.321987	0.324871	0.352237	0.372591	0.288992	0.337201	0.345575
	Accipiter griseiceps	1.1399	0.63862	0.711744	0.628092	0.620551	0.848494	1.14552	1.57167	0.745119	0.88426	1.14252	1.13924	0.932627	0.788887	1.14116	1.02282	0.705887	0.953288	1.14473	0.887993	1.14106	0.831752	0.954319	0.458301	0.888177	-0.419804	-0.0691402	-0.18761	-0.069223	-0.0694434	-0.244672	-0.409134	-0.660777	-0.207642	-0.284855	-0.41775	-0.424415	-0.293153	-0.205502	-0.425466	-0.37195	-0.17544	-0.314986	-0.413178	-0.246264	-0.432326	-0.237058	-0.300632
	Accipiter gularis	1.02421	1.03175	1.01074	1.02632	1.024	1.02303	1.01478	1.02702	1.0213	1.01226	1.02409	1.02862	1.02556	1.01155	1.02095	1.00237	1.02883	1.02912	1.03104	1.02382	1.01634	1.02347	1.02619	1.03125	1.02822	-0.958219	-0.928262	-1.01093	-0.935437	-0.933019	-0.980904	-0.932673	-1.05314	-1.0374	-1.02069	-0.998364	-0.970463	-0.998642	-0.984893	-1.05904	-1.05627	-1.00903	-1.00669	-0.975454	-0.940777	-1.05869	-1.00643	-0.988414
	Accipiter gundlachi	1.29854	1.29805	1.27983	1.28616	1.29091	1.30111	1.28614	1.30346	1.29429	1.29502	1.28853	1.30011	1.28945	1.29146	1.29284	1.29242	1.29617	1.29844	1.2867	1.28711	1.29177	1.28664	1.29274	1.2989	1.29346	0.174619	0.203618	0.132584	0.20466	0.198035	0.153238	0.196058	0.102395	0.115945	0.120804	0.146078	0.163411	0.145128	0.156362	0.0910911	0.0984171	0.133566	0.137094	0.167553	0.193289	0.0938919	0.147528	0.158767
	Accipiter haplochrous	0.821198	0.826843	0.815063	0.824483	0.824428	0.818569	0.820298	0.82103	0.817031	0.812818	0.818274	0.821032	0.824034	0.815782	0.816764	0.809761	0.818969	0.820227	0.8208	0.822901	0.814275	0.816086	0.822806	0.82336	0.821991	-0.634117	-0.61534	-0.659258	-0.614775	-0.618975	-0.647821	-0.620412	-0.677933	-0.669145	-0.666347	-0.65245	-0.642269	-0.651865	-0.644884	-0.685727	-0.679847	-0.659489	-0.6579	-0.638821	-0.623172	-0.684028	-0.648897	-0.64254
	Accipiter henicogrammus	0.975133	0.979382	0.720714	0.982695	0.544104	1.29136	0.985229	0.8621	0.741218	0.976022	0.495606	0.512784	0.839865	0.544832	0.953712	0.725507	0.54486	0.719121	0.974522	0.982373	0.861333	0.898515	0.788801	0.721765	0.862425	-0.160821	-0.158095	-0.00240119	-0.148385	0.127038	-0.3613	-0.157771	-0.0782867	-0.0118954	-0.153215	0.126438	0.128852	-0.0612134	0.114026	-0.128229	-0.00573028	0.0932093	-0.00355025	-0.147564	-0.154557	-0.0844045	-0.0941765	-0.0293762
	Accipiter henstii	1.82909	1.83182	1.82862	1.82925	1.82917	1.83213	1.8267	1.83514	1.83091	1.83038	1.829	1.83019	1.82934	1.82648	1.83085	1.82669	1.83157	1.83187	1.82988	1.8281	1.83083	1.82751	1.82766	1.83092	1.83276	-0.0152642	0.00354238	-0.0179898	0.00933929	0.00609179	-0.0288025	0.00616493	-0.0485483	-0.0401703	-0.0431541	-0.0189855	-0.0213036	-0.00906494	-0.0226126	-0.0436483	-0.0578941	-0.0290858	-0.0303144	-0.00721943	0.0056079	-0.0528438	-0.0205574	-0.0125936
	Accipiter hiogaster	1.24898	0.743332	0.60542	1.04297	0.740335	1.21643	1.04542	1.53733	1.35141	0.924346	0.712816	0.602891	0.963986	1.35045	1.29379	1.06936	1.26527	0.728992	1.11077	1.34166	1.30271	0.726483	0.926627	1.15058	1.00788	0.545369	-0.558205	-0.86934	0.121298	-0.570387	0.450382	0.111987	1.11947	0.743767	-0.173868	-0.620998	-0.860394	-0.0787531	0.760837	0.613737	0.124064	0.562669	-0.587355	0.262627	0.77893	0.621643	-0.572994	-0.153114
	Accipiter imitator	0.522642	0.779548	0.638373	0.889022	0.223343	0.99266	0.344832	0.77209	0.283971	0.671472	0.775085	0.710917	0.66712	0.879838	0.335736	0.77545	0.770396	0.77018	0.632102	0.723073	0.774368	0.773132	0.777517	0.773064	0.777516	-0.232126	-0.394341	-0.296797	-0.452614	-0.030866	-0.53425	-0.113676	-0.369313	-0.102618	-0.32617	-0.380515	-0.359663	-0.309887	-0.447263	-0.154557	-0.373698	-0.382326	-0.383962	-0.297898	-0.3531	-0.373921	-0.370259	-0.375338
[truncated: 15,417 more rows]
[truncated: 2 more columns]

## Sheet: supp_fig_3
Supplementary Figure 3
	binomial	Comp.1_mean	Comp.2_mean
	Abditomys latidens	-0.20919	2.14033
	Abeillia abeillei	-0.911362	-0.0246609
[truncated: 15,482 more rows]

[truncated: 14 more sheets: supp_fig_4, supp_fig_5, supp_fig_6, supp_fig_7, supp_fig_8, supp_fig_9, supp_fig_10, supp_fig_11, supp_fig_12, supp_fig_13, supp_fig_14, supp_fig_15, supp_fig_16, supp_fig_17]
